# Supplementary material for: Transcriptomic and physiological analysis of atractylodes chinensis in response to drought stress reveals the putative genes related to sesquiterpenoid biosynthesis
Source: BMC Plant Biol. 2024 Feb 6;24:91. doi: 10.1186/s12870-024-04780-8 (PMC10845750; doi:10.1186/s12870-024-04780-8)
Supplement: Supplementary file 2 — Supplementary Material 2 [file 12870_2024_4780_MOESM2_ESM.xls]

## Sheet: 表达差异详情表 (2)
	Table S2 All DEGs obtained in this study
Gene_id	NR description	FC(D9/CK)	Log2FC(D9/CK)	Pvalue	Padjust	Significant	Regulate	control	D9
TRINITY_DN5809_c0_g1	probable 1-deoxy-D-xylulose-5-phosphate synthase 2, chloroplastic [Cynara cardunculus var. scolymus])	3.713	1.89254	0	0	yes	up	21.35	82.1833
TRINITY_DN4887_c1_g1	transcription factor MYBS3-like [Cynara cardunculus var. scolymus])	3.928	1.9738	0	0	yes	up	48.1	185.26
TRINITY_DN33233_c0_g2	3-hydroxy-3-methylglutaryl-coenzyme A reductase [Artemisia annua])	0.266	-1.91217	0	0	yes	down	139.5	36.15
TRINITY_DN14887_c0_g1	transcription factor bHLH35-like [Cynara cardunculus var. scolymus])	4.595	2.19997	0	0	yes	up	85.6067	364.743
TRINITY_DN2076_c0_g1	tetraspanin-8-like [Cynara cardunculus var. scolymus])	2.957	1.56421	0	0	yes	up	75.5633	230.44
TRINITY_DN9333_c0_g1	protein MARD1-like [Lactuca sativa])	6.039	2.59434	0	0	yes	up	117.017	784.447
TRINITY_DN29556_c0_g1	nudix hydrolase 8-like [Cynara cardunculus var. scolymus])	6.741	2.75299	0	0	yes	up	10.0433	65.01
TRINITY_DN29595_c0_g1	allene oxide synthase [Cynara cardunculus var. scolymus])	5.067	2.34127	0	0	yes	up	28.84	142.583
TRINITY_DN50601_c1_g2	transcription factor MYC2 [Cichorium intybus])	2.718	1.44242	0	0	yes	up	79.2567	210.25
TRINITY_DN2994_c0_g2	hypothetical protein E3N88_37143 [Mikania micrantha])	0.123	-3.02042	0	0	yes	down	79.9167	9.56667
TRINITY_DN777_c0_g2	beta-caryophyllene synthase [Artemisia absinthium])	0.437	-1.19539	0	0	yes	down	654.433	282.323
TRINITY_DN7076_c0_g1	BURP domain protein RD22-like [Lactuca sativa])	5.457	2.44817	0	0	yes	up	64.9633	255.36
TRINITY_DN15357_c0_g1	late embryogenesis abundant protein 1 [Artemisia annua])	3.195	1.67599	0	0	yes	up	402.263	1226.03
TRINITY_DN50883_c0_g1	cytochrome P450 94C1 [Cynara cardunculus var. scolymus])	3.845	1.94286	0	0	yes	up	41.8767	156.95
TRINITY_DN7067_c0_g1	small heat shock protein, chloroplastic [Lactuca sativa])	9.042	3.17658	0	0	yes	up	23.5433	207.1
TRINITY_DN15428_c0_g2	AAA-ATPase At3g28580-like [Cynara cardunculus var. scolymus])	3.578	1.83915	0	0	yes	up	80.05	279.043
TRINITY_DN15468_c0_g1	caffeic acid 3-O-methyltransferase [Cynara cardunculus var. scolymus])	5.265	2.39647	0	0	yes	up	14.5233	72.7267
TRINITY_DN15543_c0_g1	HD-ZIP protein [Artemisia annua])	4.54	2.18283	0	0	yes	up	389.51	1693.45
TRINITY_DN36229_c0_g2	bZIP transcription factor 11-like [Lactuca sativa])	5.287	2.40244	0	0	yes	up	27.09	139.197
TRINITY_DN11257_c0_g1	hypothetical protein Ccrd_000202 [Cynara cardunculus var. scolymus])	6.448	2.68878	0	0	yes	up	41.1567	254.17
TRINITY_DN3478_c0_g2		0.371	-1.42861	0	0	yes	down	808.287	251.773
TRINITY_DN25929_c0_g1	ethylene-responsive transcription factor 4-like [Lactuca sativa])	3.401	1.76616	0	0	yes	up	97.74	320.933
TRINITY_DN3088_c1_g2	protein TIFY 10A-like isoform X2 [Helianthus annuus])	5.145	2.36319	0	0	yes	up	60.6467	290.653
TRINITY_DN10407_c0_g1	xyloglucan endotransglucosylase/hydrolase 2-like [Lactuca sativa])	0.316	-1.66411	0	0	yes	down	368.54	105.083
TRINITY_DN3109_c3_g1	two-pore potassium channel 1-like [Cynara cardunculus var. scolymus])	3.94	1.97803	0	0	yes	up	93.2267	354.46
TRINITY_DN52717_c0_g1	transcription factor bHLH13 [Cynara cardunculus var. scolymus])	4.983	2.31712	0	0	yes	up	10.4233	50.7133
TRINITY_DN39318_c0_g1	uncharacterized protein LOC112511709 [Cynara cardunculus var. scolymus])	4.738	2.24423	0	0	yes	up	29.6233	136.08
TRINITY_DN8741_c0_g1	L-ascorbate oxidase-like [Helianthus annuus])	5.614	2.48895	0	0	yes	up	13.4333	77.5167
TRINITY_DN77085_c0_g3	hypothetical protein E3N88_37126 [Mikania micrantha])	3.323	1.7324	0	0	yes	up	75.9867	244.907
TRINITY_DN19269_c0_g2	Alpha crystallin/Hsp20 domain-containing protein [Artemisia annua])	3.279	1.71326	0	0	yes	up	298.223	941.233
TRINITY_DN19269_c0_g1	17.8 kDa class I heat shock protein-like [Helianthus annuus])	3.392	1.76223	0	0	yes	up	136.877	445.05
TRINITY_DN44631_c0_g1	ethylene-responsive transcription factor ERF109-like [Cynara cardunculus var. scolymus])	13.732	3.77949	0	0	yes	up	28.89	384.603
TRINITY_DN3287_c0_g1	nucleotide pyrophosphatase/phosphodiesterase-like [Cynara cardunculus var. scolymus])	0.263	-1.92589	0	0	yes	down	152.927	44.3467
TRINITY_DN128_c0_g1	protein UPSTREAM OF FLC-like [Cynara cardunculus var. scolymus])	7.632	2.93209	0	0	yes	up	7.50667	55.7267
TRINITY_DN77021_c0_g1		0.363	-1.46047	0	0	yes	down	976.397	342.18
TRINITY_DN1205_c0_g1	hypothetical protein LSAT_4X86881 [Lactuca sativa])	3.357	1.74722	0	0	yes	up	44.56	145.89
TRINITY_DN21525_c1_g2	CBL-interacting serine/threonine-protein kinase 1-like [Cynara cardunculus var. scolymus])	5.336	2.41574	0	0	yes	up	19.07	99.8433
TRINITY_DN14516_c0_g1	mitogen-activated protein kinase kinase kinase 17 [Cynara cardunculus var. scolymus])	11.382	3.50867	0	0	yes	up	7.44333	82.3167
TRINITY_DN11823_c0_g3	protein TIFY 10B-like [Cynara cardunculus var. scolymus])	4.028	2.01007	0	0	yes	up	93.6267	365.413
TRINITY_DN4749_c0_g1	allene oxide cyclase, chloroplastic-like [Cynara cardunculus var. scolymus])	5.122	2.35664	0	0	yes	up	35.8733	196.673
TRINITY_DN1071_c0_g2	CYP716D22 [Artemisia annua])	0.377	-1.40571	0	0	yes	down	919.633	341.513
TRINITY_DN2884_c0_g1	cytokinin hydroxylase [Lactuca sativa])	10.1	3.33633	0	0	yes	up	4.64	47.0767
TRINITY_DN5944_c0_g1	uncharacterized protein LOC111915345 [Lactuca sativa])	4.643	2.21491	0	0	yes	up	42.6567	210.503
TRINITY_DN1179_c0_g1	omega-3 fatty acid desaturase, chloroplastic [Cynara cardunculus var. scolymus])	3.339	1.73921	0	0	yes	up	37.1433	116.763
TRINITY_DN4772_c0_g2	START domain-containing protein, partial [Cynara cardunculus var. scolymus])	3.979	1.9923	0	0	yes	up	31.72	120.447
TRINITY_DN2228_c0_g2	hypothetical protein LSAT_1X124861 [Lactuca sativa])	4.472	2.161	0	0	yes	up	317.3	1412.45
TRINITY_DN20942_c0_g1	ethylene receptor 2-like [Cynara cardunculus var. scolymus])	0.334	-1.58227	0	0	yes	down	120.77	41.2067
TRINITY_DN2893_c0_g1		3.211	1.68292	0	0	yes	up	708.09	2161.83
TRINITY_DN10884_c0_g1	CBL-interacting protein kinase 2-like [Cynara cardunculus var. scolymus])	6.1	2.60872	0	0	yes	up	35.1133	208.863
TRINITY_DN8925_c0_g1	zinc finger CCCH domain-containing protein 29-like [Cynara cardunculus var. scolymus])	0.284	-1.81563	4.01333e-303	5.91613e-300	yes	down	101.77	28.2867
TRINITY_DN11561_c0_g1		18.753	4.22904	2.91369e-298	4.21092e-295	yes	up	28.0267	378.133
TRINITY_DN66665_c0_g1	26.5 kDa heat shock protein, mitochondrial-like [Helianthus annuus])	2.693	1.42907	1.67069e-292	2.36808e-289	yes	up	191.427	495.27
TRINITY_DN29061_c0_g1	heterodimeric geranylgeranyl pyrophosphate synthase small subunit, chloroplastic-like [Cynara cardunculus var. scolymus])	2.846	1.50913	3.33681e-288	4.64043e-285	yes	up	78.4667	221.447
TRINITY_DN788_c0_g1	hypothetical protein Ccrd_014668 [Cynara cardunculus var. scolymus])	13.308	3.73419	1.07705e-283	1.4701e-280	yes	up	4.96	64.4033
TRINITY_DN14007_c0_g1		7.224	2.85285	1.74686e-280	2.34098e-277	yes	up	140.96	932.157
TRINITY_DN36709_c0_g1	aromatic-L-amino-acid decarboxylase-like [Cynara cardunculus var. scolymus])	15.446	3.9492	1.1094e-279	1.46017e-276	yes	up	4.47333	66.2767
TRINITY_DN21340_c0_g1	protein EARLY-RESPONSIVE TO DEHYDRATION 7, chloroplastic-like [Cynara cardunculus var. scolymus])	2.825	1.49831	1.13382e-279	1.46613e-276	yes	up	63.74	174.237
TRINITY_DN48413_c0_g1	mitogen-activated protein kinase kinase 9 [Cynara cardunculus var. scolymus])	3.187	1.67232	2.37509e-279	3.01824e-276	yes	up	87.4867	270.677
TRINITY_DN31126_c0_g1	transcription factor bHLH13-like [Cynara cardunculus var. scolymus])	4.603	2.20256	2.08317e-277	2.60241e-274	yes	up	8.60333	38.65
TRINITY_DN34449_c0_g1	putative phospholipid:diacylglycerol acyltransferase 2 [Cynara cardunculus var. scolymus])	2.463	1.30062	1.49799e-270	1.84018e-267	yes	up	73.46	174.683
TRINITY_DN741_c0_g1	hypothetical protein HannXRQ_Chr17g0556321 [Helianthus annuus])	2.579	1.36688	1.72791e-270	2.08782e-267	yes	up	56.4633	140.333
TRINITY_DN1830_c0_g1	BAG domain-containing protein [Artemisia annua])	2.696	1.43105	2.12058e-269	2.52096e-266	yes	up	386.947	1093.22
TRINITY_DN1604_c0_g1		7.796	2.9628	8.46076e-267	9.89855e-264	yes	up	12.8867	109.58
TRINITY_DN17683_c0_g1	uncharacterized protein LOC112510263 [Cynara cardunculus var. scolymus])	3.048	1.60763	1.86611e-265	2.14911e-262	yes	up	67.7533	186.5
TRINITY_DN32388_c0_g1	RING finger protein 5-like [Cynara cardunculus var. scolymus])	5.771	2.52871	3.47792e-264	3.94375e-261	yes	up	8.62333	48.4533
TRINITY_DN6486_c0_g1	uncharacterized protein LOC112502830 isoform X2 [Cynara cardunculus var. scolymus])	3.108	1.63619	1.36034e-259	1.51917e-256	yes	up	19.3467	57.9767
TRINITY_DN953_c0_g2	ankyrin repeat-containing protein At5g02620-like [Cynara cardunculus var. scolymus])	0.382	-1.38954	1.48125e-259	1.62951e-256	yes	down	110.723	41.29
TRINITY_DN3866_c0_g3	uncharacterized protein LOC112506274 [Cynara cardunculus var. scolymus])	3.774	1.91601	8.83014e-254	9.5711e-251	yes	up	45.5767	161.467
TRINITY_DN56_c1_g2	protein TIFY 9 [Cynara cardunculus var. scolymus])	4.642	2.21486	8.34651e-253	8.91576e-250	yes	up	26.3067	118.447
TRINITY_DN303_c0_g1	EIN3-binding F-box protein 2-like [Cynara cardunculus var. scolymus])	0.417	-1.26256	2.1848e-252	2.30047e-249	yes	down	96.6133	39.33
TRINITY_DN5098_c0_g1	alkaline/neutral invertase A, mitochondrial-like [Cynara cardunculus var. scolymus])	3.078	1.62176	6.92218e-250	7.186e-247	yes	up	20.0933	60.28
TRINITY_DN5533_c0_g1	ethylene-responsive transcription factor 1-like [Helianthus annuus])	2.795	1.48305	2.02475e-249	2.07273e-246	yes	up	47.2733	129.89
TRINITY_DN9418_c0_g3	NAC domain-containing protein 72-like [Cynara cardunculus var. scolymus])	6.955	2.79808	1.04328e-248	1.05337e-245	yes	up	8.87	60.03
TRINITY_DN15889_c0_g2	dehydrin [Saussurea involucrata])	3.382	1.75802	8.18383e-247	8.15131e-244	yes	up	115.51	375.303
TRINITY_DN20815_c0_g1	17.3 kDa class I heat shock protein [Lactuca sativa])	3.276	1.71191	1.10697e-244	1.08788e-241	yes	up	73.6967	279.507
TRINITY_DN11257_c0_g2	uncharacterized protein LOC112525825 [Cynara cardunculus var. scolymus])	5.511	2.46242	4.61615e-243	4.47682e-240	yes	up	37.85	198.793
TRINITY_DN1241_c0_g1	Uncharacterized protein family UPF0114 [Cynara cardunculus var. scolymus])	6.811	2.76783	3.67724e-242	3.51993e-239	yes	up	8.77	62.4567
TRINITY_DN7660_c0_g2	ethylene-responsive transcription factor 5-like [Cynara cardunculus var. scolymus])	3.728	1.89859	1.61692e-241	1.52791e-238	yes	up	44.9933	162.427
TRINITY_DN1524_c0_g1	asparagine synthetase [glutamine-hydrolyzing] [Cynara cardunculus var. scolymus])	0.372	-1.42486	8.39395e-238	7.83145e-235	yes	down	278.123	100.51
TRINITY_DN5758_c0_g1	hypothetical protein CTI12_AA516920 [Artemisia annua])	5.283	2.40126	3.67974e-235	3.39024e-232	yes	up	25.17	156.897
TRINITY_DN1545_c0_g2	Alpha crystallin/Hsp20 domain-containing protein [Cynara cardunculus var. scolymus])	2.05	1.03528	2.89648e-233	2.63566e-230	yes	up	289.427	595.323
TRINITY_DN6361_c0_g2	17.1 kDa class II heat shock protein-like [Lactuca sativa])	4.822	2.26949	1.36219e-231	1.2212e-228	yes	up	30.1833	140.22
TRINITY_DN8971_c0_g1	dehydration-responsive element-binding protein 3-like [Lactuca sativa])	3.671	1.87605	1.37519e-231	1.2212e-228	yes	up	30.3533	108.19
TRINITY_DN66037_c0_g1	LOB domain-containing protein 41-like [Lactuca sativa])	5.051	2.33663	1.33726e-229	1.17339e-226	yes	up	15.9733	77.2133
TRINITY_DN11073_c0_g2	uncharacterized protein LOC110921011 [Helianthus annuus])	0.289	-1.79223	1.57272e-228	1.36375e-225	yes	down	241.05	64.86
TRINITY_DN16556_c1_g1	Glycoside hydrolase, catalytic domain-containing protein [Cynara cardunculus var. scolymus])	2.574	1.36395	1.41408e-227	1.21193e-224	yes	up	35.1033	87.6733
TRINITY_DN16415_c0_g1	uncharacterized protein LOC112509968 isoform X1 [Cynara cardunculus var. scolymus])	3.321	1.73177	3.54828e-227	3.00609e-224	yes	up	18.7033	62.77
TRINITY_DN55921_c0_g3	mitogen-activated protein kinase kinase kinase 17 [Cynara cardunculus var. scolymus])	21.123	4.40072	1.59616e-224	1.33689e-221	yes	up	1.95333	40.0867
TRINITY_DN6120_c0_g1	11 kDa late embryogenesis abundant protein-like [Helianthus annuus])	5.829	2.54319	2.13769e-222	1.77035e-219	yes	up	25.2767	142.987
TRINITY_DN1900_c0_g1	Calcium-binding EF-hand [Cynara cardunculus var. scolymus])	2.735	1.45163	8.58112e-220	7.02756e-217	yes	up	40.32	109.457
TRINITY_DN3712_c0_g1	cysteine-rich receptor-like protein kinase 5 [Cynara cardunculus var. scolymus])	3.357	1.74706	1.71525e-219	1.38927e-216	yes	up	50.0167	173.427
TRINITY_DN49257_c0_g2	protein TIFY 10A-like [Cynara cardunculus var. scolymus])	2.196	1.13507	1.98391e-218	1.58942e-215	yes	up	297.57	635.287
TRINITY_DN6955_c0_g1	Alpha/beta hydrolase, N-terminal, partial [Cynara cardunculus var. scolymus])	2.491	1.31699	3.34356e-218	2.6499e-215	yes	up	51.3333	123.953
TRINITY_DN2840_c0_g1	salicylic acid-binding protein 2-like [Cynara cardunculus var. scolymus])	0.391	-1.35626	2.12608e-214	1.66708e-211	yes	down	739.793	226.97
TRINITY_DN22698_c0_g1	benzyl alcohol O-benzoyltransferase-like [Helianthus annuus])	3.117	1.64001	6.41629e-214	4.97809e-211	yes	up	28.7767	81.52
TRINITY_DN598_c1_g1	inositol-tetrakisphosphate 1-kinase 3-like isoform X3 [Cynara cardunculus var. scolymus])	2.478	1.3094	9.00549e-214	6.91416e-211	yes	up	56.7667	137.323
TRINITY_DN5046_c0_g1	cytochrome P450 84A1-like [Cynara cardunculus var. scolymus])	2.647	1.40416	1.30675e-213	9.92941e-211	yes	up	51.24	132.807
TRINITY_DN50156_c0_g4	Uncharacterized protein family UPF0497, trans-membrane plant [Cynara cardunculus var. scolymus])	0.41	-1.28658	1.14804e-211	8.6344e-209	yes	down	816.567	322.7
TRINITY_DN26860_c0_g3	uncharacterized protein LOC112528661 [Cynara cardunculus var. scolymus])	2.775	1.47242	3.67681e-211	2.7374e-208	yes	up	31.55	88.22
TRINITY_DN24127_c0_g1	uncharacterized protein LOC111877077 [Lactuca sativa])	31.694	4.98613	8.22395e-210	6.06154e-207	yes	up	0.776667	35.18
TRINITY_DN10245_c0_g2	ethylene-responsive transcription factor 5-like [Lactuca sativa])	0.275	-1.86255	2.05421e-209	1.49908e-206	yes	down	131.217	34.9967
TRINITY_DN7383_c0_g1	root allergen protein-like [Cynara cardunculus var. scolymus])	0.448	-1.1595	4.58322e-209	3.31187e-206	yes	down	4117.04	1811.22
TRINITY_DN12125_c0_g3	probable fructokinase-7 [Cynara cardunculus var. scolymus])	2.821	1.49614	1.3922e-208	9.96248e-206	yes	up	44.24	121.367
TRINITY_DN10212_c0_g1	U-box domain-containing protein 4-like [Lactuca sativa])	3.672	1.87666	5.44566e-208	3.8594e-205	yes	up	13.4467	47.22
TRINITY_DN12864_c0_g1	aspartic proteinase Asp1-like isoform X1 [Cynara cardunculus var. scolymus])	2.415	1.27183	4.56568e-207	3.20493e-204	yes	up	48.7133	104.383
TRINITY_DN8452_c1_g1	23 kDa jasmonate-induced protein-like [Helianthus annuus])	0.09	-3.46827	4.06886e-205	2.82924e-202	yes	down	1482.81	122.767
TRINITY_DN4985_c0_g1	B2 protein-like [Cynara cardunculus var. scolymus])	2.338	1.22526	8.93885e-205	6.15745e-202	yes	up	102.45	237.2
TRINITY_DN5134_c0_g2	shikimate O-hydroxycinnamoyltransferase-like [Lactuca sativa])	10.306	3.36537	2.95049e-204	1.99512e-201	yes	up	17.1533	166.84
TRINITY_DN1961_c1_g1	phospholipase A1-Igamma1, chloroplastic-like [Cynara cardunculus var. scolymus])	3.41	1.76962	1.67312e-202	1.12108e-199	yes	up	32.1133	94.67
TRINITY_DN41474_c0_g1	probable polygalacturonase [Cynara cardunculus var. scolymus])	2.43	1.2808	2.93103e-199	1.94626e-196	yes	up	50.17	117.887
TRINITY_DN2313_c0_g4	uncharacterized protein LOC112514426 isoform X1 [Cynara cardunculus var. scolymus])	2.578	1.36647	9.21323e-196	6.06313e-193	yes	up	53.3867	135.027
TRINITY_DN7475_c0_g2	UDP-glycosyltransferase 88B1-like [Cynara cardunculus var. scolymus])	0.343	-1.5453	1.39875e-195	9.12357e-193	yes	down	82.59	27.5767
TRINITY_DN5250_c0_g1	acid phosphatase, class B-like protein [Artemisia annua])	0.406	-1.29926	4.24109e-195	2.74205e-192	yes	down	1047.53	411.02
TRINITY_DN50_c0_g1	bromodomain-containing protein 4 isoform X2 [Cynara cardunculus var. scolymus])	2.604	1.3808	4.20343e-194	2.69407e-191	yes	up	77.4967	171.56
TRINITY_DN3403_c1_g1	geraniol synthase [Atractylodes lancea])	2.281	1.18955	4.51011e-194	2.86571e-191	yes	up	107.807	243.67
TRINITY_DN2477_c0_g1	oxalate--CoA ligase [Cynara cardunculus var. scolymus])	2.569	1.36096	3.06344e-193	1.92986e-190	yes	up	32.46	85.0567
TRINITY_DN16779_c0_g1	calcium-dependent protein kinase 28-like [Lactuca sativa])	2.309	1.20748	1.17004e-190	7.24695e-188	yes	up	30.0667	63.6
TRINITY_DN11373_c0_g1	probable leucine-rich repeat receptor-like protein kinase At1g35710 [Lactuca sativa])	4.575	2.19367	1.73476e-186	1.05672e-183	yes	up	5.79333	25.8967
TRINITY_DN5849_c0_g2	Alpha/beta hydrolase fold-1, partial [Cynara cardunculus var. scolymus])	3.723	1.89639	2.32471e-186	1.40447e-183	yes	up	14.7967	53.8467
TRINITY_DN2508_c0_g4	hypothetical protein E3N88_16141 [Mikania micrantha])	0.377	-1.40674	8.95136e-184	5.36397e-181	yes	down	56.3733	21.93
TRINITY_DN2079_c0_g2	EF-Hand 1, calcium-binding site-containing protein, partial [Cynara cardunculus var. scolymus])	3.227	1.69013	1.63574e-183	9.72288e-181	yes	up	29.19	81.9667
TRINITY_DN1996_c0_g1	MLO-like protein 14 [Cynara cardunculus var. scolymus])	4.46	2.15708	2.01516e-183	1.18823e-180	yes	up	5.51667	24.36
TRINITY_DN54357_c0_g1	probable CCR4-associated factor 1 homolog 11 [Cynara cardunculus var. scolymus])	0.246	-2.02165	1.86168e-182	1.08902e-179	yes	down	73.05	17.4667
TRINITY_DN1473_c0_g1		0.412	-1.28088	4.04181e-180	2.34571e-177	yes	down	1422.59	552.363
TRINITY_DN1648_c0_g1	Histidine phosphatase superfamily, clade-1 [Artemisia annua])	2.004	1.0031	4.51021e-178	2.5971e-175	yes	up	170.913	346.237
TRINITY_DN37762_c0_g2	hypothetical protein LSAT_2X117080 [Lactuca sativa])	0.377	-1.4072	3.52088e-177	1.99623e-174	yes	down	170.66	62.75
TRINITY_DN2927_c0_g1	Phe ammonia-lyase [Cichorium intybus])	2.144	1.1002	7.09424e-177	3.99151e-174	yes	up	60.5167	128.24
TRINITY_DN88679_c0_g1	uncharacterized protein LOC112518316 [Cynara cardunculus var. scolymus])	3.092	1.62835	4.81995e-176	2.69136e-173	yes	up	29.03	87.47
TRINITY_DN6921_c0_g1	23 kDa jasmonate-induced protein-like [Helianthus annuus])	0.137	-2.864	5.54555e-175	3.07324e-172	yes	down	105.823	13.92
TRINITY_DN604_c0_g1	uncharacterized protein LOC112527541 [Cynara cardunculus var. scolymus])	3.423	1.77534	1.32308e-174	7.27752e-172	yes	up	16.2867	55.0833
TRINITY_DN4029_c0_g1	protein STRICTOSIDINE SYNTHASE-LIKE 5-like [Lactuca sativa])	0.384	-1.38065	1.50047e-174	8.19211e-172	yes	down	189.173	71.45
TRINITY_DN31008_c0_g1	heat shock 70 kDa protein 8 [Lactuca sativa])	3.153	1.65674	7.04036e-174	3.81556e-171	yes	up	15.14	46.5333
TRINITY_DN6864_c0_g1	BAG family molecular chaperone regulator 1-like [Cynara cardunculus var. scolymus])	2.87	1.52127	2.01042e-173	1.08161e-170	yes	up	32.2433	87.61
TRINITY_DN4597_c1_g1	C2 domain-containing protein At1g53590-like isoform X1 [Cynara cardunculus var. scolymus])	2.242	1.16508	7.06338e-172	3.77256e-169	yes	up	37.36	84.2067
TRINITY_DN11889_c0_g1	Armadillo [Cynara cardunculus var. scolymus])	2.735	1.45174	2.67275e-171	1.41725e-168	yes	up	12.4033	32.31
TRINITY_DN7722_c0_g1	DNA topoisomerase 2-like [Helianthus annuus])	0.434	-1.20588	2.53572e-170	1.33499e-167	yes	down	54.0133	24.3467
TRINITY_DN1101_c0_g2	homeobox-leucine zipper protein HAT5-like [Cynara cardunculus var. scolymus])	2.21	1.1438	8.95967e-169	4.68356e-166	yes	up	49.52	107.87
TRINITY_DN4485_c0_g1	transcription factor MYB78-like [Cynara cardunculus var. scolymus])	4.938	2.30383	6.12186e-167	3.15537e-164	yes	up	8.81333	42.32
TRINITY_DN18931_c0_g1	transcription factor MYB73-like [Cynara cardunculus var. scolymus])	5.877	2.55504	6.80797e-167	3.48464e-164	yes	up	7.83667	40.8833
TRINITY_DN7769_c0_g1	hypothetical protein LSAT_1X124981 [Lactuca sativa])	2.548	1.34959	1.03391e-166	5.25557e-164	yes	up	191.007	430.2
TRINITY_DN953_c0_g1	uncharacterized protein LOC112523779 [Cynara cardunculus var. scolymus])	0.117	-3.09902	1.17165e-164	5.91493e-162	yes	down	87.82	9.99333
TRINITY_DN30375_c0_g2	Transcription factor GRAS [Cynara cardunculus var. scolymus])	0.498	-1.00438	2.64023e-164	1.32382e-161	yes	down	152.203	74.04
TRINITY_DN39601_c0_g1	early light-induced protein 1, chloroplastic-like [Lactuca sativa])	0.384	-1.38119	5.19667e-160	2.57064e-157	yes	down	225.99	83.49
TRINITY_DN6620_c0_g1	type III polyketide synthase A-like [Cynara cardunculus var. scolymus])	0.038	-4.71782	8.79424e-160	4.32126e-157	yes	down	14.4533	2.68667
TRINITY_DN777_c0_g1	beta-caryophyllene synthase-like [Cynara cardunculus var. scolymus])	0.355	-1.49507	9.55646e-159	4.66469e-156	yes	down	254.397	88.0333
TRINITY_DN43304_c0_g1	protein EXORDIUM-like [Cynara cardunculus var. scolymus])	0.354	-1.49933	1.25549e-158	6.08795e-156	yes	down	99.4533	34.3567
TRINITY_DN31088_c0_g1	metal tolerance protein 4 [Helianthus annuus])	0.319	-1.6494	1.87053e-158	9.01105e-156	yes	down	56.9467	18.1067
TRINITY_DN2658_c0_g1	alpha carbonic anhydrase 7-like [Cynara cardunculus var. scolymus])	3.048	1.60803	3.41181e-157	1.62239e-154	yes	up	83.8233	237.237
TRINITY_DN3322_c0_g1	22.0 kDa heat shock protein-like [Cynara cardunculus var. scolymus])	2.562	1.3572	5.19559e-157	2.45478e-154	yes	up	50.0133	124.257
TRINITY_DN14047_c0_g1	uncharacterized protein LOC111912278 [Lactuca sativa])	0.14	-2.83513	2.03756e-156	9.56564e-154	yes	down	55.9267	7.61
TRINITY_DN477_c1_g1	chorismate mutase 1, chloroplastic-like [Lactuca sativa])	0.49	-1.02776	2.72296e-156	1.27024e-153	yes	down	568.2	268.047
TRINITY_DN4676_c0_g1	ribosome-binding factor PSRP1, chloroplastic [Cynara cardunculus var. scolymus])	0.279	-1.8393	4.13557e-156	1.91709e-153	yes	down	57.7533	15.6367
TRINITY_DN41007_c0_g1	U-box domain-containing protein 4 [Cynara cardunculus var. scolymus])	4.412	2.14148	6.66084e-156	3.0684e-153	yes	up	4.24333	18.2967
TRINITY_DN29443_c0_g1	transcription factor EMB1444-like [Cynara cardunculus var. scolymus])	0.378	-1.40451	2.17798e-155	9.97083e-153	yes	down	46.3067	16.92
TRINITY_DN4467_c0_g1	CASP-like protein 1D1 [Cynara cardunculus var. scolymus])	0.244	-2.03264	5.2219e-155	2.37584e-152	yes	down	69.3467	16.4867
TRINITY_DN19730_c0_g2	filament-like plant protein 4 [Cynara cardunculus var. scolymus])	0.471	-1.08706	6.7901e-155	3.07038e-152	yes	down	105.883	60.4633
TRINITY_DN49888_c0_g1	protein SRC2 homolog [Helianthus annuus])	2.717	1.44204	1.62651e-154	7.30997e-152	yes	up	53.1967	137.84
TRINITY_DN6003_c1_g1	3-ketoacyl-CoA thiolase 2, peroxisomal-like [Lactuca sativa])	2.703	1.43436	9.88433e-154	4.41536e-151	yes	up	23.2	64.7367
TRINITY_DN9087_c0_g1	uncharacterized protein LOC111886235 [Lactuca sativa])	3.344	1.74141	1.38523e-153	6.1506e-151	yes	up	31.55	102.273
TRINITY_DN2704_c0_g1	purple acid phosphatase [Artemisia annua])	0.396	-1.33498	1.41306e-152	6.23657e-150	yes	down	82.57	33.1067
TRINITY_DN1808_c0_g3	eukaryotic aspartyl protease family protein [Artemisia annua])	48.239	5.59212	1.14635e-150	4.99959e-148	yes	up	0.596667	27.9433
TRINITY_DN70353_c0_g1	scarecrow-like protein 21 [Cynara cardunculus var. scolymus])	3.26	1.70497	1.18001e-150	5.11609e-148	yes	up	10.8533	44.9733
TRINITY_DN32549_c0_g1	probable protein phosphatase 2C 25 [Cynara cardunculus var. scolymus])	2.705	1.43547	2.12196e-150	9.14627e-148	yes	up	34.14	89.7867
TRINITY_DN35293_c0_g1	probable alpha,alpha-trehalose-phosphate synthase [UDP-forming] 7 [Cynara cardunculus var. scolymus])	2.515	1.33056	7.26998e-149	3.09735e-146	yes	up	13.6933	33.65
TRINITY_DN1491_c1_g1	calcium-binding protein PBP1-like [Lactuca sativa])	0.131	-2.93302	3.24885e-148	1.36834e-145	yes	down	52.4633	6.64
TRINITY_DN7428_c0_g2	late embryogenesis abundant protein Lea14-A-like [Cynara cardunculus var. scolymus])	2.08	1.05641	3.35086e-148	1.40329e-145	yes	up	191.597	386.357
TRINITY_DN18594_c0_g1	uncharacterized protein LOC112522725 [Cynara cardunculus var. scolymus])	2.398	1.26174	3.99694e-148	1.6644e-145	yes	up	41.7033	97.2133
TRINITY_DN5570_c2_g1	hypothetical protein LSAT_9X102460 [Lactuca sativa])	0.209	-2.2598	2.02559e-147	8.34069e-145	yes	down	155.003	77.55
TRINITY_DN147_c0_g1	receptor-like protein kinase FERONIA [Cynara cardunculus var. scolymus])	2.371	1.2454	1.19564e-146	4.89587e-144	yes	up	46.0267	123.61
TRINITY_DN16615_c1_g1	uncharacterized protein At2g33490-like [Cynara cardunculus var. scolymus])	3.638	1.86296	5.70163e-146	2.32179e-143	yes	up	6.87667	24.5567
TRINITY_DN903_c0_g1		0.188	-2.41311	6.05813e-146	2.45341e-143	yes	down	18.6567	3.15333
TRINITY_DN13960_c0_g1	Non-heme dioxygenase N-terminal domain-containing protein [Cynara cardunculus var. scolymus])	5.635	2.49436	1.53625e-145	6.18747e-143	yes	up	36.8267	188.33
TRINITY_DN857_c0_g2		8.055	3.00997	1.39505e-144	5.58824e-142	yes	up	6.31333	49.9833
TRINITY_DN27633_c0_g1	AT-hook motif nuclear-localized protein 15-like [Cynara cardunculus var. scolymus])	0.392	-1.35026	2.36223e-144	9.41137e-142	yes	down	61.99	23.6833
TRINITY_DN3414_c0_g1		6.798	2.76505	2.80532e-144	1.11166e-141	yes	up	8.44667	55.1767
TRINITY_DN8385_c0_g1	glycerophosphodiester phosphodiesterase GDPDL3-like [Lactuca sativa])	2.754	1.46156	3.60665e-144	1.42156e-141	yes	up	51.77	152.833
TRINITY_DN19036_c0_g1	calcium-binding protein KRP1-like [Cynara cardunculus var. scolymus])	0.224	-2.16083	5.01196e-144	1.96495e-141	yes	down	100.387	21.6767
TRINITY_DN6856_c0_g1	receptor-like protein 12 [Lactuca sativa])	2.456	1.29648	5.48886e-144	2.14054e-141	yes	up	42.7333	152.307
TRINITY_DN7377_c0_g2	dynamin-related protein 4C-like [Helianthus annuus])	0.196	-2.35136	2.23454e-143	8.66838e-141	yes	down	21.2667	4.06667
TRINITY_DN157_c0_g2	IAA-amino acid hydrolase ILR1-like 4 [Lactuca sativa])	2.382	1.25245	1.30314e-141	5.00256e-139	yes	up	38.96	91.21
TRINITY_DN1161_c0_g1	protein PHLOEM PROTEIN 2-LIKE A1-like [Cynara cardunculus var. scolymus])	0.462	-1.11424	1.26241e-140	4.82111e-138	yes	down	146.347	78.36
TRINITY_DN25158_c0_g1	hypothetical protein Ccrd_011957, partial [Cynara cardunculus var. scolymus])	2.708	1.43724	2.9293e-139	1.11292e-136	yes	up	112.967	293.913
TRINITY_DN25561_c0_g1	uncharacterized protein LOC111896636 [Lactuca sativa])	2.622	1.39092	7.00148e-139	2.64642e-136	yes	up	44.91	113.4
TRINITY_DN32441_c0_g2	Homeodomain-like protein [Cynara cardunculus var. scolymus])	8.17	3.0304	6.04628e-138	2.27371e-135	yes	up	3.86333	30.43
TRINITY_DN865_c0_g1	oxysterol-binding protein-related protein 1C-like [Helianthus annuus])	0.061	-4.025	2.06015e-137	7.70788e-135	yes	down	73.88	4.00333
TRINITY_DN11034_c0_g1	glutaredoxin-C9-like [Cynara cardunculus var. scolymus])	5.947	2.57223	7.30254e-137	2.71839e-134	yes	up	23.0367	37.9233
TRINITY_DN52838_c0_g1	ethylene-responsive transcription factor ERF104-like [Helianthus annuus])	3.151	1.65599	1.66268e-136	6.15825e-134	yes	up	18.74	57.3967
TRINITY_DN13104_c0_g1	S-norcoclaurine synthase 1-like [Helianthus annuus])	3.059	1.61295	7.69519e-136	2.83591e-133	yes	up	15.73	43.7833
TRINITY_DN6320_c0_g3	heavy metal-associated isoprenylated plant protein 23 [Lactuca sativa])	2.544	1.34708	2.46199e-135	9.02803e-133	yes	up	73.08	186.003
TRINITY_DN15918_c0_g1	ethylene-responsive transcription factor 2-like [Cynara cardunculus var. scolymus])	3.258	1.7042	8.73513e-135	3.18728e-132	yes	up	19.5433	62.11
TRINITY_DN418_c0_g2	uncharacterized protein LOC111904992 isoform X1 [Lactuca sativa])	0.071	-3.81453	2.98421e-134	1.08352e-131	yes	down	9.1	9.12667
TRINITY_DN49980_c0_g1	small heat shock protein, chloroplastic [Lactuca sativa])	2.363	1.24051	6.36362e-133	2.28799e-130	yes	up	100.2	214.457
TRINITY_DN5375_c0_g3	heat shock 70 kDa protein [Lactuca sativa])	2.001	1.00069	1.08995e-132	3.8998e-130	yes	up	147.61	286.46
TRINITY_DN48359_c0_g1	Adaptin ear-binding coat-associated protein 1 NECAP-1 [Cynara cardunculus var. scolymus])	2.468	1.30326	9.64174e-132	3.43311e-129	yes	up	35.0033	89.3367
TRINITY_DN234_c1_g1	hypothetical protein Saspl_030367 [Salvia splendens])	3.699	1.88703	1.0592e-131	3.75335e-129	yes	up	13.8567	48.07
TRINITY_DN26664_c1_g1	probable E3 ubiquitin-protein ligase XERICO [Cynara cardunculus var. scolymus])	2.891	1.53164	1.16446e-131	4.10659e-129	yes	up	19.9667	56.4033
TRINITY_DN473_c0_g2	6-phosphogluconolactonase 1 [Artemisia annua])	2.736	1.45232	6.11689e-130	2.14691e-127	yes	up	22.81	59.8967
TRINITY_DN13960_c1_g1	1-aminocyclopropane-1-carboxylate oxidase [Cynara cardunculus var. scolymus])	2.756	1.46267	2.65454e-129	9.27279e-127	yes	up	73.2633	205.247
TRINITY_DN1278_c0_g1	queuosine salvage protein-like [Cynara cardunculus var. scolymus])	2.928	1.54993	6.60679e-128	2.29698e-125	yes	up	25.7233	68.1567
TRINITY_DN7358_c0_g1	late embryogenesis abundant protein At5g17165-like [Lactuca sativa])	2.495	1.31914	7.00036e-128	2.42239e-125	yes	up	83.0333	196.843
TRINITY_DN64084_c0_g1	protein LURP-one-related 15-like [Cynara cardunculus var. scolymus])	2.013	1.00933	1.98233e-127	6.82755e-125	yes	up	158.903	309.983
TRINITY_DN2898_c0_g1	hypothetical protein E3N88_19035 [Mikania micrantha])	2.434	1.28308	3.03925e-127	1.04191e-124	yes	up	38.7367	96.9567
TRINITY_DN15641_c0_g1	uncharacterized protein LOC110930049 isoform X1 [Helianthus annuus])	2.694	1.42987	3.89666e-127	1.32966e-124	yes	up	26.2567	68.84
TRINITY_DN2758_c0_g1	uncharacterized protein LOC111893336 isoform X1 [Lactuca sativa])	2.394	1.25934	4.58552e-127	1.55751e-124	yes	up	77.87	180.857
TRINITY_DN22865_c0_g2	phosphatidylinositol:ceramide inositolphosphotransferase 1-like [Cynara cardunculus var. scolymus])	2.143	1.09956	1.02007e-126	3.43313e-124	yes	up	65.94	133.68
TRINITY_DN4441_c0_g3	pelargonidin 3-O-(6-caffeoylglucoside) 5-O-(6-O-malonylglucoside) 4'''-malonyltransferase-like [Cynara cardunculus var. scolymus])	0.378	-1.40347	1.03336e-126	3.46203e-124	yes	down	56.36	20.7633
TRINITY_DN3105_c0_g1	protein TRIGALACTOSYLDIACYLGLYCEROL 3, chloroplastic isoform X1 [Cynara cardunculus var. scolymus])	2.65	1.40595	1.02718e-124	3.41032e-122	yes	up	38.0867	93.3633
TRINITY_DN1297_c0_g1	abscisic acid 8'-hydroxylase 1 [Cynara cardunculus var. scolymus])	0.27	-1.88793	2.30425e-124	7.616e-122	yes	down	46.4467	10.8333
TRINITY_DN9666_c0_g2	rab3 GTPase-activating protein catalytic subunit [Cynara cardunculus var. scolymus])	0.252	-1.98865	2.75997e-124	9.08155e-122	yes	down	19.5167	3.43667
TRINITY_DN42684_c0_g2	BAHD acyltransferase DCR [Cynara cardunculus var. scolymus])	2.059	1.04162	4.15086e-124	1.35975e-121	yes	up	70.8567	142.183
TRINITY_DN1461_c0_g1	probable pectin methyltransferase QUA2 [Cynara cardunculus var. scolymus])	2.774	1.47206	9.4199e-124	3.07214e-121	yes	up	17.88	48.4233
TRINITY_DN905_c0_g2	delta-1-pyrroline-5-carboxylate synthase-like [Cynara cardunculus var. scolymus])	2.345	1.22949	1.57168e-123	5.10318e-121	yes	up	28.3033	64.5933
TRINITY_DN8927_c0_g2	phospholipase A1-Ibeta2, chloroplastic-like [Cynara cardunculus var. scolymus])	4.161	2.05679	1.91286e-123	6.18374e-121	yes	up	5.68333	23.0533
TRINITY_DN92712_c0_g2	transcription repressor MYB6-like [Cynara cardunculus var. scolymus])	7.919	2.98533	3.17324e-123	1.02134e-120	yes	up	5.54667	42.0133
TRINITY_DN1685_c2_g1	uncharacterized protein LOC112506224 [Cynara cardunculus var. scolymus])	0.319	-1.64863	3.87367e-123	1.24136e-120	yes	down	35.1467	9.49
TRINITY_DN8712_c0_g1	ETHYLENE INSENSITIVE 3-like 3 protein [Cynara cardunculus var. scolymus])	0.403	-1.31035	2.86686e-121	9.06887e-119	yes	down	38.55	15.2133
TRINITY_DN29308_c0_g1	histone deacetylase HDT1-like [Cynara cardunculus var. scolymus])	2.661	1.41174	1.45408e-120	4.5801e-118	yes	up	43.3667	111.873
TRINITY_DN2723_c0_g2	caffeoyl-CoA O-methyltransferase-like [Lactuca sativa])	3.079	1.62242	4.38891e-120	1.37655e-117	yes	up	26.0567	76.9967
TRINITY_DN4991_c0_g1	uncharacterized protein LOC112511976 [Cynara cardunculus var. scolymus])	2.838	1.50507	7.1758e-120	2.2411e-117	yes	up	34.9	104.057
TRINITY_DN1163_c1_g1	hypothetical protein Ccrd_021142, partial [Cynara cardunculus var. scolymus])	0.488	-1.03405	1.86363e-119	5.7958e-117	yes	down	323.877	154.023
TRINITY_DN10415_c0_g1	hypothetical protein LSAT_1X39821 [Lactuca sativa])	0.134	-2.89609	4.56562e-119	1.41392e-116	yes	down	29.8333	4.22667
TRINITY_DN6500_c0_g2	Protein TIFY 5A [Morella rubra])	3.35	1.74419	7.7164e-119	2.37969e-116	yes	up	65.4067	201.853
TRINITY_DN9381_c0_g1	glycoside hydrolase, family 5 [Artemisia annua])	2.715	1.44114	1.94875e-118	5.95993e-116	yes	up	14.86	39.1233
TRINITY_DN3400_c0_g1		0.188	-2.41458	2.35371e-118	7.1687e-116	yes	down	21.21	3.92667
TRINITY_DN5684_c0_g2	cationic peroxidase 1-like [Helianthus annuus])	0.162	-2.62725	5.12573e-118	1.55472e-115	yes	down	49.0567	5.01
TRINITY_DN4318_c0_g1	probable adenylate kinase 7, mitochondrial isoform X1 [Lactuca sativa])	2.086	1.06096	7.18401e-118	2.1701e-115	yes	up	52.75	107.63
TRINITY_DN368_c0_g1	Proline dehydrogenase, partial [Cynara cardunculus var. scolymus])	0.301	-1.73104	1.36084e-117	4.0608e-115	yes	down	33.65	10.3133
TRINITY_DN14268_c0_g1	hypothetical protein LSAT_9X28941 [Lactuca sativa])	0.195	-2.35991	2.36274e-117	6.99391e-115	yes	down	83.6833	15.64
TRINITY_DN3700_c0_g1	LEC14B protein isoform X1 [Lactuca sativa])	0.302	-1.72564	2.93633e-117	8.65702e-115	yes	down	68.2133	16.17
TRINITY_DN3334_c1_g2	patatin-like protein 2 [Lactuca sativa])	0.414	-1.2721	9.76523e-116	2.84489e-113	yes	down	55.3833	22.33
TRINITY_DN4698_c0_g1	AAA+ ATPase domain-containing protein [Cynara cardunculus var. scolymus])	2.308	1.20638	1.14131e-114	3.29889e-112	yes	up	78.15	170.38
TRINITY_DN57001_c0_g1	uncharacterized protein LOC110886233 [Helianthus annuus])	2.397	1.26113	3.64458e-114	1.04933e-111	yes	up	137.823	312.343
TRINITY_DN2402_c0_g1	uncharacterized protein LOC110891508 [Helianthus annuus])	2.021	1.01502	9.63308e-114	2.76271e-111	yes	up	50.1467	107.55
TRINITY_DN15964_c0_g3		0.083	-3.59844	1.4994e-113	4.28351e-111	yes	down	28.0067	2.24
TRINITY_DN6872_c0_g3	hypothetical protein LSAT_5X177000 [Lactuca sativa])	4.084	2.02982	3.24696e-113	9.24018e-111	yes	up	2.07333	7.88667
TRINITY_DN358_c0_g2	L-type lectin-domain containing receptor kinase S.4-like [Cynara cardunculus var. scolymus])	3.981	1.99306	7.92053e-113	2.24535e-110	yes	up	5.28667	20.4667
TRINITY_DN7922_c0_g1	Pollen Ole e 1 allergen/extensin [Cynara cardunculus var. scolymus])	2.708	1.43724	1.97102e-112	5.56614e-110	yes	up	12.8667	34.1933
TRINITY_DN87187_c0_g1	hypothetical protein CTI12_AA330620 [Artemisia annua])	0.144	-2.80062	3.99301e-112	1.12332e-109	yes	down	112.957	15.3667
TRINITY_DN42641_c0_g1	myo-inositol oxygenase 4 [Artemisia annua])	3.682	1.88042	2.16649e-111	6.07162e-109	yes	up	10.2933	37.2333
TRINITY_DN83032_c0_g1		0.251	-1.99677	9.12837e-110	2.54854e-107	yes	down	77.6867	25.3833
TRINITY_DN6152_c0_g1	probable boron transporter 7 [Cynara cardunculus var. scolymus])	3.406	1.76788	2.46785e-109	6.86397e-107	yes	up	5.22667	17.3833
TRINITY_DN12589_c2_g2	myosin-17-like [Cynara cardunculus var. scolymus])	0.369	-1.43905	4.87089e-109	1.33462e-106	yes	down	84.1133	30.4233
TRINITY_DN13707_c0_g1	hypothetical protein Ccrd_021051 [Cynara cardunculus var. scolymus])	2.709	1.43767	6.00924e-109	1.64043e-106	yes	up	122.247	220.19
TRINITY_DN892_c1_g2	probable trehalose-phosphate phosphatase F [Cynara cardunculus var. scolymus])	0.066	-3.93124	1.68823e-107	4.59162e-105	yes	down	85.7133	4.89667
TRINITY_DN4864_c0_g1	G-type lectin S-receptor-like serine/threonine-protein kinase B120 [Cynara cardunculus var. scolymus])	5.707	2.51274	2.53447e-107	6.86785e-105	yes	up	3.32	12.4833
TRINITY_DN9348_c0_g1		0.453	-1.14149	6.69218e-107	1.80679e-104	yes	down	240.993	104.82
TRINITY_DN6958_c0_g1	casein kinase 1-like protein 9 [Cynara cardunculus var. scolymus])	2.295	1.19878	8.5484e-107	2.29116e-104	yes	up	52.4733	114.4
TRINITY_DN26070_c0_g1	pre-mRNA cleavage factor Im 25 kDa subunit 1 isoform X2 [Cynara cardunculus var. scolymus])	4.022	2.00781	1.23463e-106	3.29709e-104	yes	up	8.78667	33.5833
TRINITY_DN2169_c0_g2	wall-associated receptor kinase-like 1 [Cynara cardunculus var. scolymus])	0.361	-1.47023	5.44429e-106	1.44344e-103	yes	down	36.7167	14.14
TRINITY_DN35587_c0_g7	ethylene-responsive transcription factor 4-like [Lactuca sativa])	0.174	-2.5241	8.93192e-106	2.35963e-103	yes	down	47.6433	7.98333
TRINITY_DN4325_c0_g1	uncharacterized protein LOC112514380 [Cynara cardunculus var. scolymus])	2.298	1.20014	1.64785e-105	4.33773e-103	yes	up	21.3967	42.6833
TRINITY_DN3404_c0_g1	Pentatricopeptide repeat-containing protein [Cynara cardunculus var. scolymus])	14.091	3.81668	6.44551e-105	1.68465e-102	yes	up	5.37667	9.76
TRINITY_DN10880_c0_g1	hypothetical protein LSAT_8X91520 [Lactuca sativa])	0.365	-1.45253	7.1061e-105	1.85075e-102	yes	down	47.05	16.7667
TRINITY_DN5572_c0_g1	potassium transporter 7-like [Lactuca sativa])	0.227	-2.13831	1.09084e-104	2.83103e-102	yes	down	41.1867	17.8167
TRINITY_DN2317_c1_g1	23 kDa jasmonate-induced protein-like [Helianthus annuus])	0.164	-2.60657	2.1185e-104	5.47881e-102	yes	down	133.87	18.23
TRINITY_DN8594_c0_g1		9.219	3.20461	3.49788e-104	9.0145e-102	yes	up	8.99333	88.59
TRINITY_DN14141_c1_g1	nucleobase-ascorbate transporter 12-like [Lactuca sativa])	2.19	1.13062	7.38927e-104	1.89768e-101	yes	up	38.53	82.9233
TRINITY_DN12648_c0_g2	peptide chain release factor PrfB2, chloroplastic [Cynara cardunculus var. scolymus])	0.159	-2.65672	1.28088e-103	3.27806e-101	yes	down	15.4833	5.70667
TRINITY_DN14_c0_g2	uncharacterized protein LOC112505759 isoform X3 [Cynara cardunculus var. scolymus])	0.031	-4.99373	1.30655e-103	3.3322e-101	yes	down	11.4767	0.326667
TRINITY_DN28797_c0_g1	cyclic nucleotide-gated ion channel 1-like isoform X1 [Cynara cardunculus var. scolymus])	3.806	1.92822	2.0275e-103	5.15306e-101	yes	up	3.78667	13.7867
TRINITY_DN802_c0_g1	bifunctional dethiobiotin synthetase/7,8-diamino-pelargonic acid aminotransferase, mitochondrial [Helianthus annuus])	7.778	2.95947	3.29981e-103	8.35793e-101	yes	up	5.68	46.53
TRINITY_DN14303_c0_g1	tricalbin-3-like [Cynara cardunculus var. scolymus])	2.655	1.40852	6.93149e-103	1.74366e-100	yes	up	11.87	35.2267
TRINITY_DN40186_c0_g1	zinc finger CCCH domain-containing protein 14-like isoform X1 [Cynara cardunculus var. scolymus])	2.494	1.31861	1.55078e-102	3.88782e-100	yes	up	25.5367	61.8567
TRINITY_DN4021_c0_g2	Major facilitator superfamily domain, general substrate transporter [Cynara cardunculus var. scolymus])	2.838	1.50513	7.34278e-102	1.8346e-99	yes	up	14.1967	39.4
TRINITY_DN15201_c0_g1	AP2/ERF and B3 domain-containing transcription repressor TEM1-like [Cynara cardunculus var. scolymus])	2.162	1.11205	1.6345e-101	4.07002e-99	yes	up	41.45	87.2267
TRINITY_DN4206_c0_g1	lysine-specific demethylase JMJ25-like [Lactuca sativa])	0.377	-1.40658	2.19061e-101	5.41817e-99	yes	down	29.2667	10.8867
TRINITY_DN10792_c0_g1		2.212	1.14539	3.55593e-100	8.76566e-98	yes	up	48.12	106.017
TRINITY_DN8233_c0_g2	dirigent protein 22-like [Cynara cardunculus var. scolymus])	0.335	-1.57634	4.44188e-100	1.09131e-97	yes	down	102.63	33.16
TRINITY_DN5486_c0_g1	HVA22-like protein e [Lactuca sativa])	3.204	1.68008	7.1813e-100	1.75849e-97	yes	up	25.7667	79.7767
TRINITY_DN15781_c0_g1	patatin-like protein 2 [Cynara cardunculus var. scolymus])	2.009	1.00671	3.01448e-99	7.30874e-97	yes	up	50.8533	103.113
TRINITY_DN6830_c0_g1	omega-6 fatty acid desaturase, endoplasmic reticulum-like [Cynara cardunculus var. scolymus])	2.146	1.10155	4.16247e-99	1.0059e-96	yes	up	46.5933	97.3067
TRINITY_DN877_c0_g1		0.077	-3.70028	4.6697e-99	1.12479e-96	yes	down	29.21	2.17333
TRINITY_DN34036_c0_g1	peamaclein-like [Cynara cardunculus var. scolymus])	2.302	1.20319	6.45664e-99	1.54511e-96	yes	up	54.33	120.977
TRINITY_DN1069_c0_g1	gamma-glutamyl peptidase 5-like [Cynara cardunculus var. scolymus])	2.039	1.02797	1.16477e-98	2.77832e-96	yes	up	128.853	262.17
TRINITY_DN29913_c0_g1	2-hydroxyisoflavanone dehydratase-like [Cynara cardunculus var. scolymus])	2.469	1.30367	2.08704e-98	4.96217e-96	yes	up	21.3	50.94
TRINITY_DN42582_c0_g1	HD-ZIP protein [Artemisia annua])	2.652	1.40728	3.96084e-98	9.35697e-96	yes	up	16.62	42.88
TRINITY_DN14761_c0_g1	uncharacterized protein LOC112515461 [Cynara cardunculus var. scolymus])	3.432	1.77924	9.0967e-98	2.14211e-95	yes	up	6.89667	23.06
TRINITY_DN7076_c1_g1	BURP domain protein RD22-like [Lactuca sativa])	2.496	1.31978	1.12024e-97	2.62958e-95	yes	up	100.717	252.207
TRINITY_DN14844_c0_g1	agglutinin-like [Cynara cardunculus var. scolymus])	2.79	1.48006	1.5521e-97	3.63172e-95	yes	up	10.9433	30.46
TRINITY_DN354_c0_g1	hypothetical protein E1A91_D03G119700v1 [Gossypium mustelinum])	2.299	1.20095	1.65044e-97	3.84959e-95	yes	up	28.6	64.5533
TRINITY_DN21876_c0_g1	hypothetical protein E3N88_41011 [Mikania micrantha])	2.163	1.11305	2.6746e-97	6.17974e-95	yes	up	9.74333	20.6233
TRINITY_DN35493_c0_g2		6.116	2.61255	5.0186e-97	1.15594e-94	yes	up	5.94	27.3667
TRINITY_DN4545_c0_g3	Glycosyl transferase, family 8 [Cynara cardunculus var. scolymus])	7.869	2.97609	6.11208e-97	1.40342e-94	yes	up	2.22667	17.04
TRINITY_DN14137_c0_g2	uncharacterized protein LOC112509747 [Cynara cardunculus var. scolymus])	3.008	1.5887	7.57393e-97	1.73368e-94	yes	up	23.69	70.11
TRINITY_DN1767_c1_g1	nuclear transcription factor Y subunit B-3-like [Helianthus annuus])	0.417	-1.26251	1.66078e-96	3.78978e-94	yes	down	67.0367	27.14
TRINITY_DN66464_c0_g1	protein EXORDIUM-like 5 [Lactuca sativa])	0.386	-1.3717	3.07296e-96	6.96908e-94	yes	down	46.55	17.4933
TRINITY_DN4497_c2_g1	hypothetical protein LSAT_0X7960 [Lactuca sativa])	2.675	1.41932	9.80196e-96	2.21615e-93	yes	up	46.7033	119.91
TRINITY_DN4113_c0_g2	serine carboxypeptidase-like 11, partial [Cynara cardunculus var. scolymus])	3.948	1.98122	1.06485e-95	2.40017e-93	yes	up	4.02667	16.4833
TRINITY_DN3705_c0_g1	plasma membrane-associated cation-binding protein 1 [Lactuca sativa])	2.845	1.50844	9.7464e-95	2.17687e-92	yes	up	21.55	60.5833
TRINITY_DN1119_c0_g3	cysteine-rich receptor-like protein kinase 2 [Cynara cardunculus var. scolymus])	2.706	1.43609	1.28879e-94	2.86983e-92	yes	up	20.71	54.3967
TRINITY_DN32958_c0_g1	geranylgeranyl diphosphate synthase 1 [Taraxacum kok-saghyz])	3.045	1.60656	1.36514e-94	3.03069e-92	yes	up	10.5233	31.2
TRINITY_DN10776_c0_g1	transcription factor MYB44-like [Cynara cardunculus var. scolymus])	0.319	-1.64796	2.9647e-94	6.54241e-92	yes	down	35.5	12.3
TRINITY_DN787_c0_g2	probable galacturonosyltransferase-like 10 [Lactuca sativa])	0.29	-1.78668	1.66124e-93	3.65503e-91	yes	down	29.1833	8.23333
TRINITY_DN17333_c0_g1		0.188	-2.40766	1.86063e-93	4.08154e-91	yes	down	25.08	8.69667
TRINITY_DN3810_c0_g1	uncharacterized protein LOC111918107 [Lactuca sativa])	2.09	1.06359	3.32068e-93	7.26273e-91	yes	up	77.68	156.8
TRINITY_DN13108_c0_g1		2.101	1.07127	4.34691e-93	9.42334e-91	yes	up	117.22	231.2
TRINITY_DN11912_c0_g2	salicylic acid carboxyl methyltransferase [Artemisia annua])	0.162	-2.62485	8.81096e-93	1.90446e-90	yes	down	10.71	2.03
TRINITY_DN16286_c0_g1	farnesyl diphosphate synthase [Leibnitzia anandria])	0.49	-1.02956	1.4988e-92	3.23013e-90	yes	down	166.94	81.6767
TRINITY_DN51729_c0_g3	Bifunctional inhibitor/plant lipid transfer protein/seed storage helical domain-containing protein [Cynara cardunculus var. scolymus])	4.297	2.10341	2.09717e-92	4.49344e-90	yes	up	11.0667	45.8633
TRINITY_DN7817_c2_g1	uncharacterized protein LOC112516321 [Cynara cardunculus var. scolymus])	0.333	-1.58797	2.56438e-92	5.47855e-90	yes	down	41.2967	16.7067
TRINITY_DN14676_c0_g3	uncharacterized protein LOC111908467 [Lactuca sativa])	0.251	-1.99432	4.09584e-92	8.72508e-90	yes	down	52.5567	12.3333
TRINITY_DN5022_c0_g2		3.558	1.83122	5.44801e-92	1.15721e-89	yes	up	7.56333	26.22
TRINITY_DN9314_c0_g1	hypothetical protein HannXRQ_Chr13g0403071 [Helianthus annuus])	0.327	-1.61266	1.81691e-91	3.84819e-89	yes	down	109.947	34.5867
TRINITY_DN4567_c1_g2	uncharacterized protein At3g27210-like [Cynara cardunculus var. scolymus])	2.711	1.43861	3.64852e-91	7.68337e-89	yes	up	19.3167	50.7867
TRINITY_DN10979_c0_g1	probable WRKY transcription factor 41 [Cynara cardunculus var. scolymus])	2.565	1.35892	4.28913e-91	9.00668e-89	yes	up	19.7067	47.45
TRINITY_DN2283_c0_g1		0.054	-4.20422	5.951e-91	1.24609e-88	yes	down	8.28	1.67333
TRINITY_DN3526_c0_g2	mitogen-activated protein kinase homolog NTF6-like [Cynara cardunculus var. scolymus])	3.583	1.84132	7.27223e-91	1.51843e-88	yes	up	5.96	21.2133
TRINITY_DN282_c0_g2	hypothetical protein F0562_023208 [Nyssa sinensis])	0.171	-2.54722	9.78824e-91	2.03226e-88	yes	down	20.9867	7.08667
TRINITY_DN37_c0_g1	LOB domain-containing protein 38-like [Lactuca sativa])	2.425	1.27811	9.9862e-91	2.06754e-88	yes	up	23.28	54.9833
TRINITY_DN22213_c0_g1	ABC transporter I family member 1 [Lactuca sativa])	0.311	-1.68555	3.0729e-90	6.34429e-88	yes	down	41.3033	21.43
TRINITY_DN15318_c0_g2	BTB/POZ domain-containing protein At1g55760-like isoform X2 [Helianthus annuus])	48.873	5.61098	1.13351e-89	2.3337e-87	yes	up	0.17	8.53333
TRINITY_DN6640_c0_g2	uncharacterized protein LOC112525284 [Cynara cardunculus var. scolymus])	3.447	1.78529	1.46516e-89	3.00811e-87	yes	up	9.78	33.01
TRINITY_DN13960_c1_g2	1-aminocyclopropane-1-carboxylate oxidase [Cynara cardunculus var. scolymus])	3.524	1.81739	2.54973e-89	5.2093e-87	yes	up	22.0133	74.93
TRINITY_DN8672_c0_g1	dnaJ protein homolog 1-like [Lactuca sativa])	2.21	1.14391	2.55143e-89	5.2093e-87	yes	up	24.72	53.74
TRINITY_DN6560_c0_g1	uncharacterized serine-rich protein C215.13-like [Cynara cardunculus var. scolymus])	0.339	-1.55886	6.51919e-89	1.3237e-86	yes	down	36.1433	11.8
TRINITY_DN22715_c0_g1	cytochrome P450 94B3 [Cynara cardunculus var. scolymus])	12.008	3.58596	1.18361e-88	2.39012e-86	yes	up	0.93	10.8833
TRINITY_DN4385_c0_g1	cryptochrome-1-like isoform X2 [Cynara cardunculus var. scolymus])	2.444	1.28939	1.44417e-88	2.9083e-86	yes	up	7.64	17.1967
TRINITY_DN7995_c0_g1	zinc finger CCCH domain-containing protein 14-like [Cynara cardunculus var. scolymus])	2.386	1.25444	2.61896e-88	5.25975e-86	yes	up	32.8767	76.9633
TRINITY_DN3871_c0_g2	Protein phosphatase 2C [Cynara cardunculus var. scolymus])	0.273	-1.875	6.87935e-88	1.37412e-85	yes	down	55.42	18.3467
TRINITY_DN61878_c0_g1		6.715	2.7474	1.4904e-87	2.96895e-85	yes	up	57.4933	339.1
TRINITY_DN2973_c0_g3	UDP-glucose 6-dehydrogenase 3 [Cynara cardunculus var. scolymus])	2.276	1.18648	1.57866e-87	3.13162e-85	yes	up	21.8833	48.58
TRINITY_DN36724_c0_g1	homeobox-leucine zipper protein ATHB-54-like [Cynara cardunculus var. scolymus])	2.595	1.37551	1.58056e-87	3.13162e-85	yes	up	19.9733	50.83
TRINITY_DN42270_c0_g1	dehydration-responsive element-binding protein 1B-like [Cynara cardunculus var. scolymus])	18.788	4.23171	2.29637e-87	4.5377e-85	yes	up	1.29333	23.4933
TRINITY_DN2082_c0_g1	protein of unknown function DUF23 [Cynara cardunculus var. scolymus])	3.546	1.82631	4.94314e-87	9.74168e-85	yes	up	5.24333	18.3233
TRINITY_DN1474_c0_g1	non-specific phospholipase C3-like [Helianthus annuus])	3.264	1.70648	1.33242e-86	2.61887e-84	yes	up	46.0467	144.833
TRINITY_DN5537_c0_g2	alanine--glyoxylate aminotransferase 2 homolog 3, mitochondrial-like [Cynara cardunculus var. scolymus])	0.439	-1.18736	2.41429e-85	4.73265e-83	yes	down	55.08	24.9833
TRINITY_DN145_c1_g1		9.047	3.17749	2.70338e-85	5.28528e-83	yes	up	2.83333	24.2667
TRINITY_DN14884_c0_g1	Aminotransferase, class I/classII [Cynara cardunculus var. scolymus])	2.146	1.10197	7.64495e-85	1.48284e-82	yes	up	47.57	83.3533
TRINITY_DN32002_c0_g1	haloacid dehalogenase-like hydrolase domain-containing protein 3 [Cynara cardunculus var. scolymus])	3.449	1.78614	1.08158e-84	2.09235e-82	yes	up	10.05	33.5467
TRINITY_DN3899_c0_g2		8.14	3.02503	1.29358e-84	2.49593e-82	yes	up	4.41	42.4967
TRINITY_DN4994_c0_g1		0.286	-1.80696	1.47788e-84	2.84409e-82	yes	down	36.49	14.02
TRINITY_DN35763_c0_g1	probable serine/threonine-protein kinase At1g54610 [Lactuca sativa])	4.673	2.22444	3.263e-84	6.26308e-82	yes	up	5.65333	25.9567
TRINITY_DN5372_c0_g1	uncharacterized protein LOC111877324 [Lactuca sativa])	0.46	-1.12014	4.00099e-84	7.65966e-82	yes	down	85.0433	37.5833
TRINITY_DN5394_c0_g2	transcription factor bHLH118-like [Cynara cardunculus var. scolymus])	2.66	1.4116	4.23369e-84	8.08416e-82	yes	up	19.5967	50.28
TRINITY_DN75785_c0_g2	Myc-type, basic helix-loop-helix (bHLH) domain-containing protein [Cynara cardunculus var. scolymus])	0.247	-2.01835	7.30128e-84	1.39056e-81	yes	down	18.84	4.59
TRINITY_DN7345_c1_g1	hypothetical protein LSAT_0X7960 [Lactuca sativa])	2.899	1.53538	9.11667e-84	1.72739e-81	yes	up	133.723	360.077
TRINITY_DN14938_c0_g1	uncharacterized protein LOC112512529 isoform X1 [Cynara cardunculus var. scolymus])	3.574	1.83738	9.86787e-84	1.86493e-81	yes	up	15.7933	61.2767
TRINITY_DN1556_c0_g2	retrotransposon-related protein, partial [Trifolium pratense])	0.33	-1.59974	9.93703e-84	1.87319e-81	yes	down	10.5833	4.11667
TRINITY_DN3015_c0_g1	calcium-transporting ATPase 2, plasma membrane-type-like [Cynara cardunculus var. scolymus])	2.129	1.08997	3.64489e-83	6.85332e-81	yes	up	17.4433	38.46
TRINITY_DN59_c0_g2	receptor-like protein kinase HAIKU2 [Cynara cardunculus var. scolymus])	2.337	1.22439	4.83759e-83	9.07276e-81	yes	up	8.01	18.29
TRINITY_DN2049_c0_g1	hypothetical protein E3N88_37194 [Mikania micrantha])	2.284	1.19134	6.87362e-83	1.28586e-80	yes	up	27.15	60.2233
TRINITY_DN1312_c0_g2	inositol transporter 1-like isoform X1 [Cynara cardunculus var. scolymus])	2.428	1.27965	7.14492e-83	1.33322e-80	yes	up	18.9867	44.2167
TRINITY_DN23880_c0_g1	root allergen protein-like [Cynara cardunculus var. scolymus])	0.022	-5.5259	7.89821e-83	1.47006e-80	yes	down	43.91	0.92
TRINITY_DN2517_c0_g1		0.153	-2.70389	9.61241e-83	1.78462e-80	yes	down	33.86	5.43
TRINITY_DN3550_c0_g1	probable LRR receptor-like serine/threonine-protein kinase At1g07650 [Cynara cardunculus var. scolymus])	2.206	1.14125	1.03304e-82	1.90831e-80	yes	up	11.7233	24.6233
TRINITY_DN56_c1_g1		5.023	2.32859	1.55798e-82	2.87082e-80	yes	up	2.98333	15.3867
TRINITY_DN84501_c0_g1	calmodulin-binding protein 60 G-like [Cynara cardunculus var. scolymus])	2.554	1.35278	2.12778e-82	3.89157e-80	yes	up	13.5833	29.8867
TRINITY_DN3585_c0_g2	acid phosphatase 1-like [Cynara cardunculus var. scolymus])	2.38	1.25096	3.79899e-82	6.9309e-80	yes	up	47.8133	110.13
TRINITY_DN10261_c2_g1	TMV resistance protein N-like [Lactuca sativa])	11.79	3.5595	4.40813e-82	8.00259e-80	yes	up	10.1967	24.52
TRINITY_DN2622_c0_g1	hypothetical protein E3N88_14288 [Mikania micrantha])	2.1	1.07032	2.02288e-81	3.64545e-79	yes	up	54.09	107.96
TRINITY_DN1566_c0_g2	exportin-2 [Cynara cardunculus var. scolymus])	28.094	4.81219	4.58514e-81	8.24274e-79	yes	up	0.24	6.22
TRINITY_DN7507_c0_g1	60S ribosomal protein L10-like isoform X2 [Cynara cardunculus var. scolymus])	2.475	1.30743	5.89637e-81	1.05742e-78	yes	up	23.23	54.38
TRINITY_DN3501_c0_g1	probable serine/threonine-protein kinase PIX13 [Cynara cardunculus var. scolymus])	2.958	1.56469	1.37207e-80	2.45461e-78	yes	up	11.3633	31.67
TRINITY_DN10130_c1_g1	F-box protein At1g67340-like [Lactuca sativa])	2.936	1.55378	1.71179e-80	3.05495e-78	yes	up	11.1833	30.2033
TRINITY_DN480_c0_g1	PREDICTED: calcium-dependent protein kinase 26 isoform X2 [Camelina sativa])	0.105	-3.25365	2.11278e-80	3.76147e-78	yes	down	17.5467	3.09333
TRINITY_DN2777_c0_g1	PLAT domain-containing protein 3-like [Cynara cardunculus var. scolymus])	7.723	2.94918	2.28076e-80	4.05074e-78	yes	up	2.69	20.98
TRINITY_DN11432_c0_g3	uncharacterized protein LOC112515475 [Cynara cardunculus var. scolymus])	2.18	1.12456	2.50796e-80	4.44355e-78	yes	up	115.747	241.1
TRINITY_DN23244_c0_g1	MACPF domain-containing protein At4g24290-like [Cynara cardunculus var. scolymus])	2.163	1.11336	2.85165e-80	5.04038e-78	yes	up	21.36	45.8467
TRINITY_DN5339_c0_g1	uncharacterized protein LOC112526085 [Cynara cardunculus var. scolymus])	0.015	-6.04133	2.96514e-80	5.22844e-78	yes	down	7.71333	0.1
TRINITY_DN12177_c0_g1	hypothetical protein E3N88_38736 [Mikania micrantha])	0.256	-1.96628	4.25845e-80	7.49101e-78	yes	down	29.9367	7.51333
TRINITY_DN81691_c0_g1	alpha/Beta hydrolase fold protein [Artemisia annua])	7.312	2.87035	4.70187e-80	8.25134e-78	yes	up	1.59333	10.3467
TRINITY_DN36152_c0_g1	uncharacterized protein LOC111920367 [Lactuca sativa])	47.585	5.57244	1.3567e-79	2.364e-77	yes	up	0.38	18.2833
TRINITY_DN3003_c0_g1	hypothetical protein CTI12_AA553230 [Artemisia annua])	0.274	-1.86629	1.98713e-79	3.4462e-77	yes	down	96.94	24.9667
TRINITY_DN45321_c0_g2	Calcium-binding EF-hand [Cynara cardunculus var. scolymus])	0.27	-1.88704	3.22544e-79	5.55454e-77	yes	down	54.6367	14.23
TRINITY_DN1314_c0_g1	Zinc finger, LSD1-type [Artemisia annua])	2.197	1.13524	5.76044e-79	9.89695e-77	yes	up	33.9167	73.3567
TRINITY_DN37513_c0_g1	sphingolipid C9-methyltransferase 2-like [Quercus suber])	0.226	-2.14303	6.15796e-79	1.05553e-76	yes	down	19.5267	4.30333
TRINITY_DN24044_c0_g3	uncharacterized protein LOC112516509 [Cynara cardunculus var. scolymus])	0.447	-1.1628	8.77212e-79	1.50013e-76	yes	down	77.2167	33.4467
TRINITY_DN7580_c0_g1	probable E3 ubiquitin-protein ligase LOG2 [Cynara cardunculus var. scolymus])	0.454	-1.13766	3.16821e-78	5.39299e-76	yes	down	54.54	18.7233
TRINITY_DN3198_c0_g1	uncharacterized protein LOC111898235 [Lactuca sativa])	2.285	1.1925	6.04602e-78	1.02208e-75	yes	up	15.6733	35.2567
TRINITY_DN26449_c0_g1	hypothetical protein E3N88_20770 [Mikania micrantha])	3.766	1.91287	6.15843e-78	1.0387e-75	yes	up	11.7967	43.1167
TRINITY_DN2209_c1_g1	probable inactive receptor kinase At2g26730 isoform X1 [Cynara cardunculus var. scolymus])	0.433	-1.20757	1.38162e-77	2.32498e-75	yes	down	31.6033	13.3567
TRINITY_DN16674_c0_g1	dynamin central domain-containing protein [Artemisia annua])	0.344	-1.53947	1.73537e-77	2.9136e-75	yes	down	46.1367	15.0567
TRINITY_DN680_c0_g1	CSC1-like protein At4g02900 [Cynara cardunculus var. scolymus])	2.388	1.25583	3.30754e-77	5.54058e-75	yes	up	11.4233	21.9867
TRINITY_DN1307_c1_g3	protein EFFECTOR OF TRANSCRIPTION 2 [Helianthus annuus])	0.151	-2.72867	4.96888e-77	8.28589e-75	yes	down	17.8533	2.61
TRINITY_DN20722_c0_g2	SKI family transcriptional corepressor 2-like [Cynara cardunculus var. scolymus])	8.405	3.07127	5.11867e-77	8.49723e-75	yes	up	3.23	26.1333
TRINITY_DN11819_c0_g1	bax inhibitor 1-like [Cynara cardunculus var. scolymus])	0.438	-1.19031	7.02385e-77	1.16337e-74	yes	down	109.057	46.1333
TRINITY_DN109146_c0_g1	uncharacterized protein LOC111908330 [Lactuca sativa])	0.32	-1.64172	1.00523e-76	1.65753e-74	yes	down	61.1133	18.91
TRINITY_DN3255_c0_g1	Heat shock protein 81-3 [Triticum urartu])	0.138	-2.85687	1.09774e-76	1.80602e-74	yes	down	8.5	1.14333
TRINITY_DN6828_c0_g1	probable E3 ubiquitin-protein ligase EDA40 [Cynara cardunculus var. scolymus])	0.441	-1.18212	1.60443e-76	2.63377e-74	yes	down	23.25	10.5867
TRINITY_DN39849_c0_g2	threonine synthase 1, chloroplastic-like isoform X1 [Helianthus annuus])	2.536	1.34228	4.51004e-76	7.37066e-74	yes	up	11.8467	29.3033
TRINITY_DN4957_c0_g1	transcription factor MYB8-like [Cynara cardunculus var. scolymus])	18.393	4.20105	4.58568e-76	7.4777e-74	yes	up	3.03	55.1267
TRINITY_DN19650_c0_g1	homeobox protein ATH1 [Cynara cardunculus var. scolymus])	0.422	-1.24361	4.65478e-76	7.57362e-74	yes	down	35.91	14.6733
TRINITY_DN35373_c0_g2	phospholipase A1-Igamma1, chloroplastic [Cynara cardunculus var. scolymus])	2.627	1.3934	7.72381e-76	1.24845e-73	yes	up	8.33667	21.37
TRINITY_DN4370_c0_g2	Retrovirus-related Pol polyprotein from transposon TNT 1-94 [Vitis vinifera])	8.197	3.03509	1.12225e-75	1.81e-73	yes	up	2.22333	5.14333
TRINITY_DN3402_c0_g1	Retrovirus-related Pol polyprotein from transposon TNT 1-94 [Vitis vinifera])	0.14	-2.84075	1.157e-75	1.86196e-73	yes	down	7.22	0.54
TRINITY_DN1843_c0_g2	B-box zinc finger protein 21-like [Cynara cardunculus var. scolymus])	2.12	1.08384	1.89758e-75	3.0405e-73	yes	up	35.1567	71.83
TRINITY_DN20723_c0_g1	monogalactosyldiacylglycerol synthase, chloroplastic [Cynara cardunculus var. scolymus])	5.114	2.3544	4.24335e-75	6.78439e-73	yes	up	3.30667	15.74
TRINITY_DN58431_c0_g1	probable protein phosphatase 2C 34 [Cynara cardunculus var. scolymus])	2.358	1.23775	4.64404e-75	7.39294e-73	yes	up	14.2067	32.7167
TRINITY_DN9141_c0_g1	cold-responsive protein kinase 1-like isoform X1 [Cynara cardunculus var. scolymus])	0.372	-1.42854	9.22066e-75	1.46154e-72	yes	down	36.67	14.2867
TRINITY_DN14701_c0_g1	Allergen V5/Tpx-1-related protein [Cynara cardunculus var. scolymus])	2.631	1.3957	9.62389e-75	1.52219e-72	yes	up	29.6767	75.1867
TRINITY_DN625_c1_g1	pectinesterase-like [Lactuca sativa])	0.38	-1.3968	1.5332e-74	2.41466e-72	yes	down	15.5167	6.28333
TRINITY_DN18462_c0_g1	serine carboxypeptidase-like 17 [Cynara cardunculus var. scolymus])	2.09	1.06325	1.79035e-74	2.80169e-72	yes	up	22.1133	47.9467
TRINITY_DN9947_c0_g1	mitochondrial outer membrane protein porin of 34 kDa-like [Helianthus annuus])	0.231	-2.11439	2.46565e-74	3.85029e-72	yes	down	42.5767	8.93
TRINITY_DN1774_c1_g1	uncharacterized protein LOC112521024 [Cynara cardunculus var. scolymus])	0.45	-1.15346	4.02963e-74	6.26598e-72	yes	down	36.1633	18.2267
TRINITY_DN3706_c1_g1	hypothetical protein CTI12_AA443090 [Artemisia annua])	0.333	-1.58761	4.31128e-74	6.66873e-72	yes	down	19.0933	5.36333
TRINITY_DN1352_c1_g1	Heat shock protein 70, conserved site-containing protein [Cynara cardunculus var. scolymus])	9.202	3.20192	4.31577e-74	6.66873e-72	yes	up	1.35333	10.94
TRINITY_DN1578_c0_g4		0.093	-3.42973	1.43499e-73	2.21271e-71	yes	down	25.1833	2.25667
TRINITY_DN43405_c0_g1	Cysteine peptidase, asparagine active site-containing protein, partial [Cynara cardunculus var. scolymus])	2.236	1.1612	1.45758e-73	2.24284e-71	yes	up	16.54	36.2367
TRINITY_DN18675_c0_g1	uncharacterized protein LOC112528074 [Cynara cardunculus var. scolymus])	4.514	2.17432	1.60436e-73	2.45334e-71	yes	up	14.3967	62.05
TRINITY_DN6005_c0_g1	transcription factor bHLH62-like [Cynara cardunculus var. scolymus])	0.236	-2.0833	2.20438e-73	3.36389e-71	yes	down	20.26	4.71667
TRINITY_DN2383_c0_g1	calcium-transporting ATPase 4, plasma membrane-type-like isoform X2 [Cynara cardunculus var. scolymus])	2.736	1.45212	2.40115e-73	3.6566e-71	yes	up	6.51667	22.41
TRINITY_DN20768_c0_g1	arogenate dehydratase/prephenate dehydratase 6, chloroplastic-like [Cynara cardunculus var. scolymus])	2.036	1.02602	4.07275e-73	6.1894e-71	yes	up	24.81	49.2833
TRINITY_DN8552_c0_g2	protein ACCELERATED CELL DEATH 6-like [Lactuca sativa])	0.242	-2.04523	4.7941e-73	7.27066e-71	yes	down	13.0567	3.08667
TRINITY_DN14236_c0_g1		0.144	-2.79434	1.9172e-72	2.89569e-70	yes	down	19.81	2.77
TRINITY_DN2154_c0_g1	B3 domain-containing transcription repressor VAL1-like isoform X3 [Helianthus annuus])	0.292	-1.77405	3.44231e-72	5.17794e-70	yes	down	26.9333	9.79333
TRINITY_DN10306_c0_g1	TELO2-interacting protein 1 homolog [Cynara cardunculus var. scolymus])	0.284	-1.81792	4.60426e-72	6.91164e-70	yes	down	16.58	4.87
TRINITY_DN5130_c0_g1		4.03	2.01091	5.45308e-72	8.15264e-70	yes	up	7.5	19.77
TRINITY_DN62248_c0_g1	uncharacterized protein LOC110921011 [Helianthus annuus])	0.369	-1.43924	6.7046e-72	1.00034e-69	yes	down	225.473	82.46
TRINITY_DN3234_c0_g2		23.888	4.57823	8.30397e-72	1.23647e-69	yes	up	2.36	32.4433
TRINITY_DN14981_c0_g1	uncharacterized protein LOC110931137 [Helianthus annuus])	0.184	-2.44338	9.71209e-72	1.44322e-69	yes	down	12.2267	3.41
TRINITY_DN104_c0_g1	protein EXORDIUM-like 3 [Lactuca sativa])	0.495	-1.01349	9.96169e-72	1.47734e-69	yes	down	67.2433	32.3667
TRINITY_DN950_c1_g1	replication protein A 70 kDa DNA-binding subunit B [Cynara cardunculus var. scolymus])	24.753	4.62952	1.11947e-71	1.65167e-69	yes	up	19.5967	24.5167
TRINITY_DN15142_c0_g1	hypothetical protein CTI12_AA010660 [Artemisia annua])	4.231	2.08094	1.12044e-71	1.65167e-69	yes	up	9.1	36.2867
TRINITY_DN2508_c0_g2	transcription factor MYB14-like [Cynara cardunculus var. scolymus])	2.657	1.40956	1.42974e-71	2.10341e-69	yes	up	25.24	64.5533
TRINITY_DN31405_c0_g2		7.347	2.87724	2.41192e-71	3.5413e-69	yes	up	8.84	55.32
TRINITY_DN12830_c0_g1	BRASSINOSTEROID INSENSITIVE 1-associated receptor kinase 1-like isoform X2 [Cynara cardunculus var. scolymus])	2.058	1.04109	3.91824e-71	5.74151e-69	yes	up	29.2	65.2967
TRINITY_DN6996_c0_g1	uncharacterized protein LOC112529571 [Cynara cardunculus var. scolymus])	4.535	2.18098	6.06978e-71	8.859e-69	yes	up	3.52667	15.0733
TRINITY_DN12033_c0_g1	glycine-rich protein-like [Lactuca sativa])	0.452	-1.14551	9.31656e-71	1.35709e-68	yes	down	235.373	101.46
TRINITY_DN3201_c0_g1	hypothetical protein E3N88_00438 [Mikania micrantha])	0.485	-1.04453	1.40078e-70	2.03641e-68	yes	down	165.803	146.82
TRINITY_DN14894_c0_g3	uncharacterized protein LOC111907699 [Lactuca sativa])	22.059	4.46331	1.51379e-70	2.19637e-68	yes	up	0.703333	16.3733
TRINITY_DN9028_c0_g2		0.095	-3.38992	1.9274e-70	2.78006e-68	yes	down	15.3933	1.42333
TRINITY_DN15902_c0_g1	lysM domain-containing GPI-anchored protein 2-like [Lactuca sativa])	2.902	1.53691	3.63266e-70	5.22947e-68	yes	up	9.39667	26.55
TRINITY_DN2779_c0_g2	PREDICTED: replication protein A 70 kDa DNA-binding subunit B [Nicotiana attenuata])	0.277	-1.85126	3.86763e-70	5.55688e-68	yes	down	17.4167	5.48667
TRINITY_DN22706_c0_g1	putative UPF0481 protein At3g02645 [Cynara cardunculus var. scolymus])	3.262	1.70592	3.91371e-70	5.61214e-68	yes	up	64.8533	206.89
TRINITY_DN44678_c0_g1	RING-H2 finger protein ATL66-like [Lactuca sativa])	3.772	1.91552	7.48278e-70	1.07092e-67	yes	up	11.0167	40.1433
TRINITY_DN7667_c0_g1	sucrose-phosphatase 1-like [Cynara cardunculus var. scolymus])	0.417	-1.26229	1.597e-69	2.27236e-67	yes	down	48.1033	15.6333
TRINITY_DN3657_c0_g4	cytosolic sulfotransferase 12-like [Cynara cardunculus var. scolymus])	2.731	1.44942	2.0986e-69	2.98034e-67	yes	up	13.7933	35.2233
TRINITY_DN16095_c0_g1		0.297	-1.74962	3.74028e-69	5.30156e-67	yes	down	70.7133	21.5367
TRINITY_DN2875_c1_g1	jmjC domain-containing protein 4 isoform X3 [Cynara cardunculus var. scolymus])	0.37	-1.43627	1.10566e-68	1.56118e-66	yes	down	36.42	12.4233
TRINITY_DN69427_c0_g1	flavin-containing monooxygenase FMO GS-OX5-like [Cynara cardunculus var. scolymus])	2.001	1.00041	1.14952e-68	1.62001e-66	yes	up	27.21	52.3267
TRINITY_DN11323_c0_g1	TOG array regulator of axonemal microtubules protein 1 [Cynara cardunculus var. scolymus])	0.35	-1.51642	3.28116e-68	4.58032e-66	yes	down	26.1	11.78
TRINITY_DN2885_c1_g1		2.234	1.15944	3.59822e-68	5.01343e-66	yes	up	22.6967	49.2633
TRINITY_DN3422_c0_g2	zinc finger protein 7-like [Cynara cardunculus var. scolymus])	0.326	-1.61855	3.93271e-68	5.46913e-66	yes	down	29.3467	9.27333
TRINITY_DN3280_c1_g5	alkaline ceramidase-like [Cynara cardunculus var. scolymus])	2.514	1.32978	4.28449e-68	5.93595e-66	yes	up	14.5867	35.5167
TRINITY_DN88171_c0_g1	F-box protein At5g50450-like [Cynara cardunculus var. scolymus])	3.463	1.79184	5.36722e-68	7.40818e-66	yes	up	7.78333	27.0167
TRINITY_DN4080_c1_g1		0.266	-1.90927	6.97177e-68	9.60489e-66	yes	down	26.6667	6.72333
TRINITY_DN2513_c0_g1	hypothetical protein LSAT_3X54221 [Lactuca sativa])	2.024	1.01747	1.19846e-67	1.64495e-65	yes	up	40.8633	79.1033
TRINITY_DN2095_c0_g2	hypothetical protein E3N88_11387 [Mikania micrantha])	3.29	1.71822	2.19785e-67	3.01106e-65	yes	up	14.2333	44.4167
TRINITY_DN9856_c0_g2	topless-related protein 4-like isoform X1 [Cynara cardunculus var. scolymus])	0.197	-2.34462	3.49201e-67	4.77518e-65	yes	down	9.17	1.91667
TRINITY_DN17924_c0_g1		0.098	-3.3489	8.55091e-67	1.16283e-64	yes	down	10.3267	1.49333
TRINITY_DN3999_c0_g1	MACPF domain-containing protein CAD1 [Cynara cardunculus var. scolymus])	2.331	1.22122	1.27985e-66	1.73405e-64	yes	up	10.2167	23.4533
TRINITY_DN2849_c0_g3		0.41	-1.28579	1.3349e-66	1.80202e-64	yes	down	29.5267	12.2867
TRINITY_DN14281_c0_g1		3.708	1.89083	2.02685e-66	2.73109e-64	yes	up	14.3667	51.24
TRINITY_DN6397_c1_g1		4.785	2.25839	2.36763e-66	3.18446e-64	yes	up	2.67333	12.4467
TRINITY_DN223_c3_g2	serine/threonine-protein kinase PCRK1-like [Cynara cardunculus var. scolymus])	2.634	1.3972	2.45532e-66	3.29639e-64	yes	up	13.75	33.9933
TRINITY_DN7703_c0_g1	protein EXORDIUM-like [Lactuca sativa])	0.401	-1.31775	3.76554e-66	5.03708e-64	yes	down	49.25	19.1567
TRINITY_DN12014_c0_g2		10.509	3.3936	3.85806e-66	5.15148e-64	yes	up	3.22	35.8
TRINITY_DN10690_c0_g1	uncharacterized protein LOC110867591 [Helianthus annuus])	0.394	-1.34283	6.03299e-66	8.04101e-64	yes	down	26.1567	10.0933
TRINITY_DN27643_c0_g3	17.8 kDa class I heat shock protein-like [Lactuca sativa])	2.274	1.18532	9.79699e-66	1.30108e-63	yes	up	2661.38	5870.72
TRINITY_DN8593_c0_g1	ATP-dependent 6-phosphofructokinase 2 [Cynara cardunculus var. scolymus])	2.243	1.16568	3.18452e-65	4.21397e-63	yes	up	26.2233	47.23
TRINITY_DN608_c2_g1	Myosin class V heavy chain [Handroanthus impetiginosus])	0.342	-1.54834	6.10654e-65	8.05168e-63	yes	down	112.403	38.49
TRINITY_DN3605_c0_g1	uncharacterized protein LOC112501288 [Cynara cardunculus var. scolymus])	0.026	-5.27591	8.81058e-65	1.15963e-62	yes	down	4.83	1.19667
TRINITY_DN13780_c0_g1	3-oxoacyl-[acyl-carrier-protein] synthase II, chloroplastic-like [Cynara cardunculus var. scolymus])	0.054	-4.19841	1.03271e-64	1.3568e-62	yes	down	18.8067	1.04
TRINITY_DN172_c0_g5	tubulin beta chain-like [Pistacia vera])	0.499	-1.00258	1.55262e-64	2.03625e-62	yes	down	164.453	78.8967
TRINITY_DN9275_c0_g2	hypothetical protein LSAT_2X135240 [Lactuca sativa])	6.001	2.58519	1.61823e-64	2.11853e-62	yes	up	9.31667	52.9933
TRINITY_DN5976_c0_g2	hypothetical protein LSAT_3X40041 [Lactuca sativa])	0.479	-1.06129	2.18684e-64	2.85281e-62	yes	down	282.31	128.857
TRINITY_DN14888_c0_g1	F-box protein PP2-A13-like [Cynara cardunculus var. scolymus])	2.218	1.14935	3.21234e-64	4.16847e-62	yes	up	34.8767	74.6867
TRINITY_DN5153_c0_g1	Kinesin-like protein KIFC3 [Cynara cardunculus var. scolymus])	0.321	-1.63879	4.61334e-64	5.96545e-62	yes	down	22.0867	9.60667
TRINITY_DN34062_c0_g2	heavy metal-associated isoprenylated plant protein 9-like isoform X3 [Cynara cardunculus var. scolymus])	51.272	5.68009	5.21526e-64	6.73197e-62	yes	up	0.396667	12.2167
TRINITY_DN3994_c0_g2	ankyrin repeat-containing protein ITN1-like [Cynara cardunculus var. scolymus])	2.695	1.43022	1.49506e-63	1.92312e-61	yes	up	7.04	20.3267
TRINITY_DN19737_c0_g1	protein LURP-one-related 8-like [Helianthus annuus])	12.287	3.61902	2.3949e-63	3.07524e-61	yes	up	1.52667	16.8733
TRINITY_DN5579_c0_g1	hypothetical protein Ccrd_018836, partial [Cynara cardunculus var. scolymus])	2.248	1.16882	2.55392e-63	3.27373e-61	yes	up	20.9067	45.5567
TRINITY_DN36533_c0_g1	transcription factor bHLH75-like [Cynara cardunculus var. scolymus])	0.137	-2.86872	2.61192e-63	3.34227e-61	yes	down	16.9333	2.34
TRINITY_DN14083_c0_g1	PREDICTED: 18.1 kDa class I heat shock protein-like [Gossypium raimondii])	0.135	-2.88516	4.09707e-63	5.2336e-61	yes	down	56	7.17
TRINITY_DN13274_c0_g2		0.107	-3.2271	4.12173e-63	5.25599e-61	yes	down	48.41	7.48333
TRINITY_DN2071_c1_g1	carnosine N-methyltransferase-like [Cynara cardunculus var. scolymus])	0.041	-4.61863	6.25483e-63	7.96232e-61	yes	down	10.6033	1.39
TRINITY_DN15997_c2_g1		0.137	-2.86412	1.09044e-62	1.38572e-60	yes	down	12.3667	1.65333
TRINITY_DN61513_c0_g1	hypothetical protein E3N88_31290 [Mikania micrantha])	0.099	-3.34161	1.27071e-62	1.6065e-60	yes	down	62.44	5.76667
TRINITY_DN8803_c1_g2	uncharacterized protein LOC111893288, partial [Lactuca sativa])	45.457	5.50641	1.29288e-62	1.63173e-60	yes	up	0.153333	6.23
TRINITY_DN50761_c0_g1	endochitinase B-like [Helianthus annuus])	2.173	1.12	2.01981e-62	2.54482e-60	yes	up	29.92	63.0733
TRINITY_DN5605_c0_g1	hypothetical protein CTI12_AA090940 [Artemisia annua])	4.502	2.17046	2.33422e-62	2.93093e-60	yes	up	7.18	31.1433
TRINITY_DN13679_c0_g1	hypothetical protein LSAT_0X45961 [Lactuca sativa])	0.463	-1.11092	2.52061e-62	3.159e-60	yes	down	74.1467	32.5567
TRINITY_DN36925_c0_g1	Disease resistance protein [Cynara cardunculus var. scolymus])	0.293	-1.77298	3.01832e-62	3.77065e-60	yes	down	21.8467	6.32
TRINITY_DN17143_c0_g1	protein kinase-like domain, Concanavalin A-like lectin/glucanase domain protein [Artemisia annua])	4.508	2.17247	4.47249e-62	5.57782e-60	yes	up	3.52	15.4433
TRINITY_DN4128_c0_g2	PREDICTED: ecotropic viral integration site 5 protein homolog isoform X2 [Camelina sativa])	0.179	-2.48522	5.53104e-62	6.88634e-60	yes	down	33.28	5.34667
TRINITY_DN48650_c1_g2	dehydration-responsive element-binding protein 1D-like [Cynara cardunculus var. scolymus])	2.946	1.55886	6.56286e-62	8.1572e-60	yes	up	12.4267	35.4367
TRINITY_DN20584_c0_g1	vesicle-associated membrane protein 722-like [Cynara cardunculus var. scolymus])	2.3	1.20176	6.79719e-62	8.42006e-60	yes	up	31.3433	70.0333
TRINITY_DN4746_c0_g1	uncharacterized acetyltransferase At3g50280-like [Lactuca sativa])	0.458	-1.12587	6.99531e-62	8.65095e-60	yes	down	30.0033	12.7233
TRINITY_DN2307_c0_g1	translation initiation factor IF-2, chloroplastic [Cynara cardunculus var. scolymus])	24.047	4.58779	8.09561e-62	9.99489e-60	yes	up	0.493333	11.4033
TRINITY_DN91413_c0_g1	hypothetical protein E3N88_21345 [Mikania micrantha])	0.499	-1.00344	1.27323e-61	1.56669e-59	yes	down	65.9467	31.93
TRINITY_DN21740_c0_g1	uncharacterized protein LOC112502341 [Cynara cardunculus var. scolymus])	2.287	1.19359	1.43253e-61	1.75977e-59	yes	up	149.553	346.903
TRINITY_DN3369_c0_g1	L-ascorbate oxidase homolog [Cynara cardunculus var. scolymus])	2.262	1.17781	1.5916e-61	1.95192e-59	yes	up	11.36	25.1933
TRINITY_DN16087_c0_g1		0.105	-3.25428	7.06154e-61	8.63147e-59	yes	down	44.3133	7.37333
TRINITY_DN3118_c0_g2	calcium-dependent protein kinase 1-like isoform X3 [Durio zibethinus])	0.203	-2.29707	1.25302e-60	1.52401e-58	yes	down	4.52333	0.9
TRINITY_DN3364_c0_g1	probable protein phosphatase 2C 25 [Cynara cardunculus var. scolymus])	0.401	-1.31955	1.25991e-60	1.52986e-58	yes	down	40.3	12.53
TRINITY_DN12506_c0_g1	TMV resistance protein N-like [Cynara cardunculus var. scolymus])	0.441	-1.18077	1.54585e-60	1.87091e-58	yes	down	91.3033	41.0667
TRINITY_DN10701_c1_g1	U11/U12 small nuclear ribonucleoprotein 59 kDa protein isoform X2 [Cynara cardunculus var. scolymus])	2.934	1.55287	1.96052e-60	2.36889e-58	yes	up	7.11	21.75
TRINITY_DN2057_c0_g2	HAD-like domain-containing protein [Artemisia annua])	2.848	1.50979	2.50284e-60	3.01428e-58	yes	up	10.0433	28.3367
TRINITY_DN3368_c0_g1	hypothetical protein Ccrd_015685, partial [Cynara cardunculus var. scolymus])	0.491	-1.02569	1.22226e-59	1.46009e-57	yes	down	50.8133	24.4733
TRINITY_DN8409_c0_g1		2.933	1.55215	1.32316e-59	1.57808e-57	yes	up	22.51	69.8967
TRINITY_DN59450_c0_g1	probable serine/threonine-protein kinase PBL19 [Lactuca sativa])	2.18	1.12462	1.36136e-59	1.621e-57	yes	up	21.4133	49.7133
TRINITY_DN1217_c0_g1	E3 ubiquitin-protein ligase RDUF2-like [Lactuca sativa])	0.45	-1.15259	4.09826e-59	4.84858e-57	yes	down	27.6067	12.6333
TRINITY_DN6647_c1_g1	histone deacetylase 6 [Artemisia annua])	0.07	-3.84369	5.8851e-59	6.92918e-57	yes	down	12.2333	0.956667
TRINITY_DN59069_c0_g1	ACC synthase 1 [Artemisia annua])	2.984	1.57711	7.40207e-59	8.70139e-57	yes	up	6.24333	18.1433
TRINITY_DN294_c0_g1	secoisolariciresinol dehydrogenase-like [Cynara cardunculus var. scolymus])	4.643	2.21507	9.9739e-59	1.16874e-56	yes	up	3.79333	16.9967
TRINITY_DN6723_c0_g3	protein LURP-one-related 8-like [Cynara cardunculus var. scolymus])	10.32	3.36738	1.18983e-58	1.39203e-56	yes	up	1.86	18.1533
TRINITY_DN2626_c1_g3	Concanavalin A-like lectin/glucanase, subgroup, partial [Cynara cardunculus var. scolymus])	2.079	1.05623	1.25597e-58	1.46707e-56	yes	up	29.14	65.6733
TRINITY_DN45328_c0_g1	probable protein phosphatase 2C 25 [Cynara cardunculus var. scolymus])	4.254	2.08877	1.38273e-58	1.61259e-56	yes	up	5.66	18
TRINITY_DN731_c0_g1		0.036	-4.80692	1.47451e-58	1.7142e-56	yes	down	5.67667	0.543333
TRINITY_DN3155_c0_g1	UDP-glycosyltransferase 71E1-like [Lactuca sativa])	0.414	-1.27126	1.94949e-58	2.26283e-56	yes	down	28.5933	11.2533
TRINITY_DN17640_c0_g1	protein DETOXIFICATION 12-like [Helianthus annuus])	2.062	1.04381	2.12721e-58	2.46522e-56	yes	up	14.27	28.6833
TRINITY_DN2912_c0_g1	senescence/dehydration-associated protein-related protein [Artemisia annua])	0.493	-1.02053	3.58121e-58	4.13726e-56	yes	down	61.3167	31.1133
TRINITY_DN13903_c0_g1	probable zinc metallopeptidase EGY3, chloroplastic [Cynara cardunculus var. scolymus])	3.169	1.66422	6.14439e-58	7.04321e-56	yes	up	4.84667	15.14
TRINITY_DN5454_c0_g1	uncharacterized protein At4g04980-like [Lactuca sativa])	2.587	1.37114	6.30687e-58	7.21823e-56	yes	up	7.09	14.9967
TRINITY_DN6258_c0_g1	uncharacterized protein LOC112517371 [Cynara cardunculus var. scolymus])	3.762	1.91163	6.47242e-58	7.39622e-56	yes	up	8.09333	32.76
TRINITY_DN4766_c0_g1	endoglucanase 24-like [Lactuca sativa])	6.697	2.74343	8.50125e-58	9.69958e-56	yes	up	1.16	7.58333
TRINITY_DN7038_c0_g1	acidic endochitinase SE2-like [Cynara cardunculus var. scolymus])	0.409	-1.28922	1.22984e-57	1.39886e-55	yes	down	3176.55	1256.08
TRINITY_DN8201_c0_g1	auxin-responsive protein IAA18-like [Cynara cardunculus var. scolymus])	0.286	-1.80392	1.76266e-57	1.99874e-55	yes	down	25.5433	7.35
TRINITY_DN23956_c0_g1	probable carboxylesterase 15 [Cynara cardunculus var. scolymus])	0.302	-1.72799	2.08053e-57	2.35195e-55	yes	down	26.4733	8.07667
TRINITY_DN6059_c0_g1	uncharacterized protein LOC112510767 isoform X2 [Cynara cardunculus var. scolymus])	0.245	-2.03097	2.19183e-57	2.47398e-55	yes	down	22.5833	6.34667
TRINITY_DN73963_c0_g1	probable folate-biopterin transporter 4 [Cynara cardunculus var. scolymus])	3.489	1.80273	2.68617e-57	3.0227e-55	yes	up	4.08	13.5233
TRINITY_DN8616_c0_g1	uncharacterized protein LOC111885735 [Lactuca sativa])	0.099	-3.3324	5.30847e-57	5.9463e-55	yes	down	16.92	8.00333
TRINITY_DN9476_c0_g3		2.596	1.37616	6.81984e-57	7.62767e-55	yes	up	50.3267	117.187
TRINITY_DN7612_c0_g1	uncharacterized protein LOC110893468 [Helianthus annuus])	0.209	-2.25844	7.06487e-57	7.88974e-55	yes	down	7.45667	3.35667
TRINITY_DN26565_c0_g1	PREDICTED: isochorismatase domain-containing protein 2, mitochondrial-like [Populus euphratica])	0.086	-3.54245	7.85796e-57	8.76216e-55	yes	down	19.0733	1.58
TRINITY_DN4574_c0_g1	beta-amyrin synthase [Artemisia annua])	3.138	1.64965	8.37871e-57	9.32871e-55	yes	up	4.29667	11.49
TRINITY_DN19527_c0_g1	hypothetical protein CTI12_AA505210 [Artemisia annua])	2.249	1.16914	8.40841e-57	9.34767e-55	yes	up	28.99	62.5633
TRINITY_DN1091_c0_g1	pleiotropic drug resistance protein 3-like isoform X1 [Cynara cardunculus var. scolymus])	0.391	-1.3541	9.9799e-57	1.1078e-54	yes	down	24.96	13.34
TRINITY_DN1124_c0_g1	reverse transcriptase domain, Reverse transcriptase zinc-binding domain protein [Artemisia annua])	0.174	-2.52473	1.6309e-56	1.79682e-54	yes	down	11.4	2.12333
TRINITY_DN520_c0_g1	hypothetical protein Ccrd_014549 [Cynara cardunculus var. scolymus])	0.45	-1.15234	1.70687e-56	1.87771e-54	yes	down	77.5933	33.6267
TRINITY_DN8388_c1_g1	sodium transporter HKT1 [Artemisia annua])	0.364	-1.45748	2.12099e-56	2.3298e-54	yes	down	19.4667	6.92333
TRINITY_DN16725_c0_g1	UPF0503 protein At3g09070, chloroplastic-like [Cynara cardunculus var. scolymus])	0.5	-1.00075	2.75831e-56	3.02536e-54	yes	down	25.7167	12.5367
TRINITY_DN15778_c0_g1	auxin-responsive protein SAUR71-like isoform X2 [Cynara cardunculus var. scolymus])	0.375	-1.41664	2.87537e-56	3.14907e-54	yes	down	60.4933	21.82
TRINITY_DN5673_c0_g1	common plant regulatory factor 1-like isoform X1 [Cynara cardunculus var. scolymus])	2.044	1.03134	3.20955e-56	3.50464e-54	yes	up	15.5067	33.1533
TRINITY_DN11771_c0_g1	hypothetical protein C1H46_040131 [Malus baccata])	0.258	-1.95441	3.3444e-56	3.64649e-54	yes	down	124.447	31.39
TRINITY_DN6752_c1_g1		7.85	2.97277	3.6811e-56	4.00767e-54	yes	up	9.75	44.4667
TRINITY_DN2127_c0_g1		3.661	1.87243	4.0547e-56	4.4079e-54	yes	up	43.1667	127.523
TRINITY_DN21513_c0_g1	Actin/actin-like conserved site-containing protein [Cynara cardunculus var. scolymus])	5.212	2.38194	6.58849e-56	7.15186e-54	yes	up	3.23	22.03
TRINITY_DN96061_c0_g1	protein NETWORKED 4B-like [Helianthus annuus])	26.937	4.75153	1.23731e-55	1.33917e-53	yes	up	0.32	8.41667
TRINITY_DN13783_c1_g1		0.367	-1.44776	1.29588e-55	1.4005e-53	yes	down	68.31	25.09
TRINITY_DN21993_c0_g2		0.048	-4.39249	1.4155e-55	1.52753e-53	yes	down	5.35667	0.766667
TRINITY_DN7068_c0_g2	uncharacterized protein LOC111912132 [Lactuca sativa])	3.002	1.58604	1.63416e-55	1.76092e-53	yes	up	10.33	30.1067
TRINITY_DN4200_c0_g1	RNA-dependent RNA polymerase 6 [Lactuca sativa])	2.089	1.0626	4.23136e-55	4.53969e-53	yes	up	6.12333	14.3733
TRINITY_DN10444_c0_g1	uncharacterized protein LOC110891704 [Helianthus annuus])	0.209	-2.26029	5.18706e-55	5.54887e-53	yes	down	17.2833	5.31667
TRINITY_DN4546_c0_g1	uncharacterized membrane protein C776.05-like [Cynara cardunculus var. scolymus])	0.403	-1.3117	5.46996e-55	5.84303e-53	yes	down	40.1733	24.58
TRINITY_DN10308_c0_g1	hypothetical protein Ccrd_007196 [Cynara cardunculus var. scolymus])	0.42	-1.25163	6.95435e-55	7.40718e-53	yes	down	39.48	16.0833
TRINITY_DN35896_c0_g1	Ankyrin repeat-containing protein [Artemisia annua])	2.611	1.38485	9.06532e-55	9.62779e-53	yes	up	3.24	8.71667
TRINITY_DN5367_c0_g1		0.271	-1.88204	1.16281e-54	1.23141e-52	yes	down	12.5667	3.34667
TRINITY_DN1811_c0_g1	uncharacterized protein LOC112521587 [Cynara cardunculus var. scolymus])	2.137	1.09549	1.19833e-54	1.2672e-52	yes	up	31.3267	64.4933
TRINITY_DN12032_c0_g1	cucumber peeling cupredoxin-like [Lactuca sativa])	0.485	-1.04333	1.7473e-54	1.84244e-52	yes	down	108.323	50.2467
TRINITY_DN9414_c0_g2	UDP-glucose 4-epimerase 1 [Artemisia annua])	2.011	1.00822	2.72299e-54	2.85086e-52	yes	up	18.1133	35.95
TRINITY_DN2247_c0_g2	ubiquitin carboxyl-terminal hydrolase MINDY-2-like [Cynara cardunculus var. scolymus])	2.474	1.30666	2.75872e-54	2.88418e-52	yes	up	11.9633	29.0833
TRINITY_DN20817_c0_g1	Zinc finger, RING/FYVE/PHD-type [Cynara cardunculus var. scolymus])	0.386	-1.37245	6.55303e-54	6.822e-52	yes	down	34.1767	12.4733
TRINITY_DN25355_c0_g1	hypothetical chloroplast RF19 [Euphorbia larica])	8.548	3.09555	7.62597e-54	7.91662e-52	yes	up	1.16333	5.59667
TRINITY_DN3237_c0_g2	ATP-dependent Clp protease ATP-binding subunit ClpA homolog CD4B, chloroplastic [Lactuca sativa])	0.25	-1.99738	8.45549e-54	8.7654e-52	yes	down	6.86	1.97333
TRINITY_DN24688_c0_g1	auxin-responsive protein SAUR36-like [Lactuca sativa])	2.201	1.13818	1.37623e-53	1.42267e-51	yes	up	22.1867	47.31
TRINITY_DN6869_c0_g1	pentatricopeptide repeat-containing protein At1g74900, mitochondrial [Cynara cardunculus var. scolymus])	0.409	-1.28889	2.22469e-53	2.28693e-51	yes	down	24.0433	12.7567
TRINITY_DN4321_c0_g1	serine carboxypeptidase-like 17 isoform X1 [Helianthus annuus])	2.298	1.20055	2.69365e-53	2.76515e-51	yes	up	11.4733	25.8333
TRINITY_DN2901_c0_g1	glyoxalase/Bleomycin resistance protein/Dihydroxybiphenyl dioxygenase [Artemisia annua])	3.718	1.89439	2.78232e-53	2.85221e-51	yes	up	2.46	8.85667
TRINITY_DN1808_c0_g2		0.029	-5.10805	3.16959e-53	3.24019e-51	yes	down	15.6567	0.516667
TRINITY_DN6494_c1_g1	synaptonemal complex protein 1-like [Cynara cardunculus var. scolymus])	0.454	-1.13897	3.30499e-53	3.37393e-51	yes	down	24.7633	11.35
TRINITY_DN4030_c0_g1	protein WHAT'S THIS FACTOR 1 homolog [Cynara cardunculus var. scolymus])	2.088	1.06223	5.35166e-53	5.4482e-51	yes	up	27.5033	55.3333
TRINITY_DN18820_c0_g1	dof zinc finger protein DOF5.6-like [Cynara cardunculus var. scolymus])	2.088	1.06189	5.92219e-53	6.0207e-51	yes	up	21.2133	43.0733
TRINITY_DN4987_c0_g1	uncharacterized protein LOC112517477 [Cynara cardunculus var. scolymus])	0.417	-1.26146	7.11171e-53	7.22005e-51	yes	down	61.6467	28.1667
TRINITY_DN1221_c0_g1	RELA/SPOT-like protein [Artemisia annua])	2.291	1.19569	8.06694e-53	8.17856e-51	yes	up	22.2833	55.32
TRINITY_DN35261_c0_g1	ATP-dependent zinc metalloprotease FTSH 6, chloroplastic [Cynara cardunculus var. scolymus])	8.609	3.10581	8.42958e-53	8.53449e-51	yes	up	0.603333	5.4
TRINITY_DN26601_c1_g1	hypothetical protein GH714_030432 [Hevea brasiliensis])	0.339	-1.55952	1.00561e-52	1.01533e-50	yes	down	45.7933	20.42
TRINITY_DN7713_c0_g3		14.028	3.81021	1.02248e-52	1.03096e-50	yes	up	6.05667	79.0267
TRINITY_DN614_c0_g4	mannose-1-phosphate guanylyltransferase 1-like [Papaver somniferum])	46.387	5.53565	1.07401e-52	1.08143e-50	yes	up	0.36	31.9167
TRINITY_DN1665_c0_g1	putative methyltransferase PMT11 [Capsicum baccatum])	0.02	-5.65153	1.08862e-52	1.09465e-50	yes	down	15.4633	0.393333
TRINITY_DN21581_c0_g1	rho GTPase-activating protein 5-like [Cynara cardunculus var. scolymus])	3.243	1.69748	1.09676e-52	1.10134e-50	yes	up	5.88667	18.9533
TRINITY_DN2572_c0_g1	auxin transporter-like protein 2 isoform X2 [Oryza sativa Japonica Group])	0.1	-3.32384	1.24136e-52	1.24484e-50	yes	down	20.9567	4.15333
TRINITY_DN1087_c0_g1	uncharacterized protein LOC111917392 [Lactuca sativa])	0.434	-1.20536	1.46954e-52	1.46966e-50	yes	down	70.81	27.9267
TRINITY_DN16868_c0_g1	shikimate O-hydroxycinnamoyltransferase-like [Lactuca sativa])	11.385	3.50904	1.79672e-52	1.79443e-50	yes	up	10.4233	110.883
TRINITY_DN7014_c0_g1	sodium/calcium exchanger NCL2-like [Helianthus annuus])	2.891	1.53163	4.5087e-52	4.47869e-50	yes	up	4.92333	13.8133
TRINITY_DN4899_c0_g1	galactinol--sucrose galactosyltransferase [Cynara cardunculus var. scolymus])	4.118	2.04204	6.50114e-52	6.44917e-50	yes	up	1.72	6.91333
TRINITY_DN19132_c0_g1	hypothetical protein E3N88_24527 [Mikania micrantha])	0.131	-2.93482	6.85822e-52	6.79424e-50	yes	down	12.52	1.49333
TRINITY_DN10680_c0_g2		0.148	-2.7555	7.40766e-52	7.32871e-50	yes	down	17.9967	2.41333
TRINITY_DN138_c0_g1	uncharacterized protein LOC112526127 [Cynara cardunculus var. scolymus])	0.312	-1.68194	9.25642e-52	9.14549e-50	yes	down	25.9967	8.00333
TRINITY_DN6920_c0_g2	protein NAR1 isoform X1 [Cynara cardunculus var. scolymus])	2.918	1.54503	9.77987e-52	9.64973e-50	yes	up	4.47667	12.84
TRINITY_DN7474_c1_g1	protein ANTAGONIST OF LIKE HETEROCHROMATIN PROTEIN 1-like [Cynara cardunculus var. scolymus])	0.26	-1.94484	1.20465e-51	1.18703e-49	yes	down	10.4	2.63667
TRINITY_DN17333_c0_g2		0.03	-5.06975	1.61026e-51	1.58037e-49	yes	down	22.75	0.653333
TRINITY_DN10340_c1_g1	zinc finger, CCHC-type [Artemisia annua])	0.079	-3.65418	1.89818e-51	1.86047e-49	yes	down	8.02667	1.21333
TRINITY_DN15341_c0_g1	beta-amylase 3, chloroplastic [Cynara cardunculus var. scolymus])	0.374	-1.42017	1.92725e-51	1.88645e-49	yes	down	17.31	6.30667
TRINITY_DN75413_c0_g1	hypothetical protein A4A49_02124 [Nicotiana attenuata])	37.865	5.24278	2.06952e-51	2.02302e-49	yes	up	0.236667	8.71667
TRINITY_DN14266_c0_g1	uncharacterized protein LOC111892604 [Lactuca sativa])	7.649	2.93532	2.20253e-51	2.15019e-49	yes	up	2.39667	17.7367
TRINITY_DN5598_c0_g1	Major capsid protein [Carex littledalei])	0.037	-4.73866	2.22174e-51	2.16607e-49	yes	down	4.32	1.24
TRINITY_DN652_c0_g1		0.186	-2.42495	2.5446e-51	2.47431e-49	yes	down	4.51333	0.833333
TRINITY_DN1951_c0_g2	IQ domain-containing protein IQM2-like [Cynara cardunculus var. scolymus])	3.695	1.88558	3.90147e-51	3.76883e-49	yes	up	3.57333	12.9333
TRINITY_DN4348_c0_g5	calmodulin-binding transcription activator 4-like isoform X1 [Cynara cardunculus var. scolymus])	2.368	1.24338	3.92373e-51	3.78537e-49	yes	up	6.03	13.94
TRINITY_DN41342_c0_g1	serine/threonine-protein phosphatase 6 regulatory subunit 3-like isoform X3 [Cynara cardunculus var. scolymus])	13.29	3.73225	5.32157e-51	5.11384e-49	yes	up	2.26667	21.05
TRINITY_DN73463_c0_g1	ethylene-responsive transcription factor 5-like [Cynara cardunculus var. scolymus])	7.73	2.95055	8.30785e-51	7.96279e-49	yes	up	1.42333	10.69
TRINITY_DN1159_c0_g1	cytidine deaminase 1-like [Cynara cardunculus var. scolymus])	0.449	-1.15441	9.72582e-51	9.30976e-49	yes	down	42.9933	18.7767
TRINITY_DN2610_c1_g1	protein PIN-LIKES 7-like [Cynara cardunculus var. scolymus])	0.369	-1.43975	1.12232e-50	1.07292e-48	yes	down	26.2533	9.93667
TRINITY_DN1657_c3_g1	F-box/LRR-repeat protein 4 [Cynara cardunculus var. scolymus])	0.341	-1.55222	1.2907e-50	1.23228e-48	yes	down	14.7633	4.89667
TRINITY_DN1951_c0_g1	IQ domain-containing protein IQM2-like [Cynara cardunculus var. scolymus])	2.33	1.22059	1.61489e-50	1.53782e-48	yes	up	7.63	17.1333
TRINITY_DN56965_c0_g1	serine/threonine-protein kinase PCRK1-like [Cynara cardunculus var. scolymus])	2.167	1.116	1.96385e-50	1.86051e-48	yes	up	13.04	27.23
TRINITY_DN5433_c0_g1	uncharacterized protein LOC112527008 isoform X1 [Cynara cardunculus var. scolymus])	2.506	1.32558	2.73082e-50	2.58049e-48	yes	up	10	24.2167
TRINITY_DN3791_c1_g1		0.157	-2.6741	2.76282e-50	2.60738e-48	yes	down	17.8033	2.66
TRINITY_DN22816_c0_g1	uncharacterized protein LOC110923139 [Helianthus annuus])	2.385	1.25373	2.83955e-50	2.67637e-48	yes	up	42.94	97.94
TRINITY_DN14268_c0_g2	hypothetical protein Ccrd_008301 [Cynara cardunculus var. scolymus])	0.178	-2.48758	3.02229e-50	2.84497e-48	yes	down	198.533	29.05
TRINITY_DN32441_c0_g1	transcription factor MYB13-like [Cynara cardunculus var. scolymus])	3.318	1.73025	3.06841e-50	2.88469e-48	yes	up	30.7767	99.1233
TRINITY_DN17106_c0_g1	cell division cycle 20.2, cofactor of APC complex-like [Cynara cardunculus var. scolymus])	0.44	-1.18301	3.33855e-50	3.13467e-48	yes	down	19.36	8.32333
TRINITY_DN26018_c0_g1	PREDICTED: uncharacterized protein LOC102711889 [Oryza brachyantha])	0.184	-2.44474	3.7932e-50	3.55702e-48	yes	down	16.2933	2.89
TRINITY_DN43880_c0_g1	miraculin [Artemisia annua])	2.734	1.45123	7.50364e-50	6.98312e-48	yes	up	15.2567	40.2467
TRINITY_DN4617_c0_g1	putative plasma membrane intrinsic protein 1B [Taraxacum kok-saghyz])	75.238	6.2334	7.94238e-50	7.38211e-48	yes	up	2.23333	150.517
TRINITY_DN14990_c0_g2	cytidine deaminase 1-like [Lactuca sativa])	2.539	1.34428	8.66887e-50	8.03708e-48	yes	up	75.5833	157.72
TRINITY_DN610_c0_g3	protein SRG1-like [Cynara cardunculus var. scolymus])	0.12	-3.06459	8.87603e-50	8.21881e-48	yes	down	15.7633	1.81667
TRINITY_DN10286_c0_g1	hypothetical protein EJB05_53484 [Eragrostis curvula])	0.199	-2.33091	1.04626e-49	9.67577e-48	yes	down	7.03	1.35333
TRINITY_DN18676_c0_g1	ethylene-responsive transcription factor ERF038-like [Lactuca sativa])	4.005	2.00188	1.55009e-49	1.42635e-47	yes	up	19.5933	76.12
TRINITY_DN466_c0_g3	heptahelical transmembrane protein 1-like [Lactuca sativa])	3.348	1.74319	1.92715e-49	1.7711e-47	yes	up	5.67667	18.28
TRINITY_DN20618_c0_g2	auxin-induced protein 22B [Artemisia annua])	0.393	-1.34803	2.14802e-49	1.97163e-47	yes	down	49.7733	19.03
TRINITY_DN5851_c0_g1	reverse transcriptase domain, Reverse transcriptase zinc-binding domain protein [Artemisia annua])	0.111	-3.17158	2.43654e-49	2.23091e-47	yes	down	11.32	3.93333
TRINITY_DN64126_c0_g1	S-adenosylmethionine synthase 1 [Pinus pinaster])	0.211	-2.2448	2.59973e-49	2.37736e-47	yes	down	13.13	2.69333
TRINITY_DN19454_c0_g2	uncharacterized protein LOC111880297 [Lactuca sativa])	2.008	1.00567	2.64026e-49	2.41144e-47	yes	up	15.11	30.5933
TRINITY_DN1057_c0_g1	putative protein kinase-like domain-containing protein [Helianthus annuus])	12.255	3.61526	3.42884e-49	3.12393e-47	yes	up	0.49	5.83333
TRINITY_DN30844_c0_g1	polyphenol oxidase I, chloroplastic-like [Cynara cardunculus var. scolymus])	3.709	1.89115	4.07734e-49	3.71018e-47	yes	up	27.52	99.2333
TRINITY_DN4691_c0_g1		0.317	-1.65688	4.37886e-49	3.97963e-47	yes	down	13.72	11.1233
TRINITY_DN8263_c0_g1	hypothetical protein E3N88_43523 [Mikania micrantha])	0.351	-1.51166	4.81943e-49	4.37465e-47	yes	down	25.1367	7.88667
TRINITY_DN5859_c0_g2	hypothetical protein CK203_039828 [Vitis vinifera])	0.25	-1.99802	4.95756e-49	4.49449e-47	yes	down	21.7733	8.79
TRINITY_DN13604_c0_g1	uncharacterized protein LOC112523388 [Cynara cardunculus var. scolymus])	2.415	1.27229	5.06389e-49	4.58525e-47	yes	up	13.17	30.9367
TRINITY_DN57051_c1_g1		11.341	3.50342	6.92339e-49	6.25362e-47	yes	up	28.1667	274.297
TRINITY_DN5570_c0_g2	pentatricopeptide repeat-containing protein At5g04780-like [Helianthus annuus])	0.421	-1.24706	9.54955e-49	8.60463e-47	yes	down	20.7967	8.65
TRINITY_DN15008_c0_g1		8.795	3.13661	1.09554e-48	9.85936e-47	yes	up	0.903333	7.71
TRINITY_DN6747_c0_g1		0.04	-4.65669	1.18304e-48	1.06209e-46	yes	down	17.41	0.643333
TRINITY_DN3746_c0_g1		0.308	-1.70052	1.23676e-48	1.10896e-46	yes	down	58.13	18.98
TRINITY_DN1693_c0_g2	linoleate 13S-lipoxygenase 2-1, chloroplastic-like [Cynara cardunculus var. scolymus])	2.254	1.17261	1.27975e-48	1.14611e-46	yes	up	9.22	17.7967
TRINITY_DN3144_c0_g1	NAD(P)-binding Rossmann-fold superfamily protein [Artemisia annua])	0.493	-1.0192	1.49317e-48	1.33563e-46	yes	down	62.53	27.08
TRINITY_DN21534_c0_g1	uncharacterized protein LOC112513379 [Cynara cardunculus var. scolymus])	2.331	1.22099	1.54739e-48	1.38245e-46	yes	up	17.9633	40.6033
TRINITY_DN25679_c0_g2	flavin-containing monooxygenase FMO GS-OX5-like [Lactuca sativa])	8.173	3.0308	1.66423e-48	1.48504e-46	yes	up	2.02	15.9433
TRINITY_DN5400_c1_g1	hypothetical protein E3N88_07590 [Mikania micrantha])	0.272	-1.88072	2.58216e-48	2.30134e-46	yes	down	13.4067	4
TRINITY_DN70903_c1_g1	dehydration-responsive element-binding protein 1D-like [Lactuca sativa])	0.131	-2.93528	2.99247e-48	2.66059e-46	yes	down	11.6567	1.48
TRINITY_DN8562_c0_g1	NAC domain-containing protein 72-like [Cynara cardunculus var. scolymus])	2.423	1.27698	3.13019e-48	2.77968e-46	yes	up	10.44	24.56
TRINITY_DN27505_c0_g1	inactive protein RESTRICTED TEV MOVEMENT 1-like [Helianthus annuus])	0.185	-2.4342	3.26353e-48	2.89113e-46	yes	down	127.09	22.6933
TRINITY_DN10013_c0_g1	heavy metal-associated isoprenylated plant protein 9-like isoform X3 [Cynara cardunculus var. scolymus])	0.353	-1.50199	3.74297e-48	3.31187e-46	yes	down	21.0967	7.40333
TRINITY_DN7413_c0_g2	Concanavalin A-like lectin/glucanase, subgroup, partial [Cynara cardunculus var. scolymus])	2.726	1.44669	4.02545e-48	3.55755e-46	yes	up	7.38	22.3167
TRINITY_DN10339_c1_g1	uncharacterized protein LOC112514371 [Cynara cardunculus var. scolymus])	0.387	-1.37116	5.28628e-48	4.66623e-46	yes	down	27.75	10.0833
TRINITY_DN7392_c0_g1	predicted protein [Hordeum vulgare subsp. vulgare])	0.157	-2.67514	6.16188e-48	5.42614e-46	yes	down	26.6567	3.47333
TRINITY_DN9545_c0_g1	hypothetical protein CARUB_v10001335mg [Capsella rubella])	0.167	-2.57885	6.54165e-48	5.74683e-46	yes	down	13.0367	2.12
TRINITY_DN28978_c0_g1	RING-H2 finger protein ATL2 [Cynara cardunculus var. scolymus])	0.465	-1.10522	7.74683e-48	6.79747e-46	yes	down	37.1967	16.7333
TRINITY_DN9440_c0_g1	ankyrin repeat-containing protein At5g02620-like [Cynara cardunculus var. scolymus])	0.162	-2.6224	8.16463e-48	7.15556e-46	yes	down	5.89333	0.933333
TRINITY_DN672_c0_g1	uncharacterized protein LOC112501773 [Cynara cardunculus var. scolymus])	2.167	1.11538	1.09497e-47	9.57363e-46	yes	up	14.5067	29.6067
TRINITY_DN23556_c0_g1	adenosylhomocysteinase 1 [Helianthus annuus])	2.075	1.05295	1.11411e-47	9.72942e-46	yes	up	6.16	12.3933
TRINITY_DN4516_c0_g2	crocetin glucosyltransferase, chloroplastic-like [Cynara cardunculus var. scolymus])	2.52	1.33315	1.41072e-47	1.23051e-45	yes	up	9.48	22.3167
TRINITY_DN12384_c0_g1	protein NRT1/ PTR FAMILY 3.1-like [Lactuca sativa])	0.415	-1.26954	1.60069e-47	1.39457e-45	yes	down	23.9167	9.73
TRINITY_DN3560_c0_g1	disease resistance protein RML1B-like isoform X1 [Lactuca sativa])	3.529	1.81936	1.6094e-47	1.4005e-45	yes	up	14.2133	37.98
TRINITY_DN19717_c0_g1	hypothetical protein E3N88_36142 [Mikania micrantha])	6.091	2.6067	3.06813e-47	2.6636e-45	yes	up	2.42667	12.87
TRINITY_DN7296_c0_g1	ankyrin repeat-containing protein At5g02620-like [Cynara cardunculus var. scolymus])	0.19	-2.39491	4.75495e-47	4.11831e-45	yes	down	5.6	1.04333
TRINITY_DN2394_c1_g1	Isopenicillin N synthase [Cynara cardunculus var. scolymus])	2.701	1.4335	7.28721e-47	6.28936e-45	yes	up	8.41333	22.63
TRINITY_DN1398_c0_g2	protein TIC 55, chloroplastic [Lactuca sativa])	3.164	1.66176	7.78481e-47	6.71096e-45	yes	up	3.25333	10.01
TRINITY_DN3754_c0_g1	hypothetical protein LSAT_2X84581 [Lactuca sativa])	4.05	2.01784	1.04746e-46	9.00868e-45	yes	up	1.95	9.04333
TRINITY_DN5315_c0_g1		5.93	2.56795	1.10801e-46	9.51826e-45	yes	up	3.47	22.4633
TRINITY_DN63621_c0_g1	DNA-directed RNA polymerase II subunit RPB2-like [Sesamum indicum])	0.062	-4.0047	1.50612e-46	1.29081e-44	yes	down	4.44333	0.236667
TRINITY_DN3779_c0_g1	aspartyl protease APCB1 [Cynara cardunculus var. scolymus])	2.205	1.14087	1.91368e-46	1.63252e-44	yes	up	15.82	32.5867
TRINITY_DN14044_c0_g2	beta-1,3-galactosyltransferase GALT1 [Cynara cardunculus var. scolymus])	2.026	1.0189	2.08727e-46	1.77855e-44	yes	up	9.24333	18.25
TRINITY_DN71560_c0_g1	probable ubiquitin-conjugating enzyme E2 24 [Cynara cardunculus var. scolymus])	2.776	1.47312	2.10129e-46	1.78843e-44	yes	up	2.58667	7.01667
TRINITY_DN5075_c0_g1	putative mitochondrial protein [Dendrobium catenatum])	0.087	-3.51757	2.17663e-46	1.85041e-44	yes	down	7.14667	1.69333
TRINITY_DN11073_c0_g1	uncharacterized protein LOC110921011 [Helianthus annuus])	0.425	-1.23544	3.56323e-46	3.02571e-44	yes	down	61.8867	26.75
TRINITY_DN1148_c0_g1	hypothetical protein E3N88_46122 [Mikania micrantha])	0.028	-5.18078	3.91024e-46	3.31655e-44	yes	down	5.85333	0.18
TRINITY_DN10615_c0_g1	probable LRR receptor-like serine/threonine-protein kinase At3g47570 [Lactuca sativa])	3.331	1.73612	4.55178e-46	3.85182e-44	yes	up	1.82667	5.98667
TRINITY_DN73700_c0_g1	putative clathrin assembly protein At4g40080 [Cynara cardunculus var. scolymus])	3.149	1.65481	4.93682e-46	4.17286e-44	yes	up	6.76	20.6633
TRINITY_DN10166_c0_g1	ethylene-responsive transcription factor 13-like [Cynara cardunculus var. scolymus])	2.86	1.51591	5.18583e-46	4.37831e-44	yes	up	12.7967	35.5567
TRINITY_DN5516_c0_g1	hypothetical protein LSAT_9X46640 [Lactuca sativa])	0.493	-1.01942	6.02048e-46	5.07138e-44	yes	down	36.3433	15.6033
TRINITY_DN1294_c0_g2	uncharacterized protein LOC112525674 [Cynara cardunculus var. scolymus])	2.185	1.12785	7.90481e-46	6.6359e-44	yes	up	6.99333	15.0067
TRINITY_DN25820_c0_g1		6.506	2.70185	9.77051e-46	8.18347e-44	yes	up	2.18667	21.3967
TRINITY_DN11037_c0_g1	hypothetical protein LSAT_6X51260 [Lactuca sativa])	0.192	-2.38156	1.08302e-45	9.06069e-44	yes	down	23.1333	3.94667
TRINITY_DN20006_c0_g1	mitogen-activated protein kinase kinase kinase 18-like [Cynara cardunculus var. scolymus])	9.974	3.31818	1.41429e-45	1.17832e-43	yes	up	1.47	13.96
TRINITY_DN17236_c1_g1		0.096	-3.37453	1.41483e-45	1.17832e-43	yes	down	19.36	1.71667
TRINITY_DN8581_c0_g1	Nucleoside diphosphate kinase [Cynara cardunculus var. scolymus])	0.338	-1.56633	1.446e-45	1.20292e-43	yes	down	23.6267	7.81333
TRINITY_DN4684_c0_g1	adenylate kinase 4 [Helianthus annuus])	3.109	1.63664	1.50444e-45	1.25012e-43	yes	up	15.85	31.3567
TRINITY_DN4545_c0_g1	probable galacturonosyltransferase-like 1 [Cynara cardunculus var. scolymus])	2.518	1.33219	1.82124e-45	1.51167e-43	yes	up	7.91333	19.43
TRINITY_DN352_c0_g2	putative receptor-like protein kinase At5g39000 [Lactuca sativa])	2.85	1.51085	2.86632e-45	2.37376e-43	yes	up	8.14667	11.13
TRINITY_DN2772_c1_g1	uncharacterized protein LOC112502936 isoform X2 [Cynara cardunculus var. scolymus])	0.293	-1.77291	3.14592e-45	2.60239e-43	yes	down	18.7467	5.16
TRINITY_DN4773_c0_g3	small heat shock protein, chloroplastic-like [Cynara cardunculus var. scolymus])	8.752	3.12969	3.69645e-45	3.05438e-43	yes	up	1.87	15.8933
TRINITY_DN5606_c0_g1	glycine-rich protein 1-like [Cynara cardunculus var. scolymus])	2.76	1.4645	3.99107e-45	3.29045e-43	yes	up	30.9967	81.1833
TRINITY_DN7645_c0_g1	uncharacterized protein LOC112503976 isoform X1 [Cynara cardunculus var. scolymus])	0.425	-1.23551	5.45266e-45	4.48542e-43	yes	down	18.2267	8.34333
TRINITY_DN11184_c0_g2	exocyst complex component EXO70A1 [Cynara cardunculus var. scolymus])	2.077	1.05473	6.06227e-45	4.98133e-43	yes	up	14.97	37.07
TRINITY_DN26404_c1_g1	abscisic acid 8'-hydroxylase 1-like isoform X1 [Lactuca sativa])	0.397	-1.33347	6.31833e-45	5.18019e-43	yes	down	13.5967	6.27667
TRINITY_DN13546_c1_g1	putative transcription factor MYB-HB-like family [Medicago truncatula])	0.046	-4.44834	7.28692e-45	5.96104e-43	yes	down	5.39667	0.236667
TRINITY_DN794_c1_g1	PREDICTED: phragmoplast orienting kinesin 2 [Daucus carota subsp. sativus])	15.257	3.93137	7.52043e-45	6.14524e-43	yes	up	5.34	13.8033
TRINITY_DN69239_c0_g1	protein RALF-like 24 [Helianthus annuus])	0.392	-1.3511	1.01228e-44	8.25345e-43	yes	down	81.5667	29.9067
TRINITY_DN8168_c0_g7		0.32	-1.6437	1.48383e-44	1.20714e-42	yes	down	15.57	5.05
TRINITY_DN40634_c0_g1	uncharacterized protein LOC111912689 [Lactuca sativa])	0.202	-2.30966	1.486e-44	1.20757e-42	yes	down	18.0167	3.51
TRINITY_DN7356_c1_g1	sugar transporter ERD6-like 7 [Cynara cardunculus var. scolymus])	6.634	2.72983	2.26924e-44	1.83597e-42	yes	up	1.01667	6.46667
TRINITY_DN5268_c0_g1	putative terpenoid cyclases/protein prenyltransferase alpha-alpha toroid [Helianthus annuus])	0.496	-1.01215	2.78112e-44	2.24519e-42	yes	down	34.7933	21.17
TRINITY_DN15960_c0_g2	putative inactive disease susceptibility protein LOV1 [Cynara cardunculus var. scolymus])	8.953	3.16238	3.16195e-44	2.54983e-42	yes	up	0.713333	5.14
TRINITY_DN5049_c0_g1	BEL1-like homeodomain protein 7 [Cynara cardunculus var. scolymus])	0.421	-1.24781	3.18252e-44	2.56361e-42	yes	down	15.8133	6.57667
TRINITY_DN1500_c0_g1	GATA transcription factor 16-like [Cynara cardunculus var. scolymus])	2.097	1.06809	3.86767e-44	3.11213e-42	yes	up	22.26	47.9767
TRINITY_DN1332_c0_g1	hypothetical protein E3N88_36644 [Mikania micrantha])	0.276	-1.85684	4.36994e-44	3.51244e-42	yes	down	15.4233	3.40667
TRINITY_DN2239_c1_g1	hypothetical protein ES332_A01G024900v1 [Gossypium tomentosum])	0.377	-1.4058	4.74364e-44	3.80866e-42	yes	down	19.3567	9.45333
TRINITY_DN4730_c0_g2	uncharacterized protein LOC112509780 [Cynara cardunculus var. scolymus])	2.524	1.33567	4.82403e-44	3.86899e-42	yes	up	11.1867	27.4733
TRINITY_DN10091_c1_g2	uncharacterized protein LOC109712000 isoform X4 [Ananas comosus])	0.278	-1.84525	7.03103e-44	5.62681e-42	yes	down	29.47	10.9233
TRINITY_DN12607_c0_g1	hypothetical protein E3N88_35389 [Mikania micrantha])	2.484	1.31239	9.21938e-44	7.36212e-42	yes	up	5.35	12.85
TRINITY_DN3316_c0_g3		0.058	-4.11982	9.32376e-44	7.43742e-42	yes	down	13.9833	0.906667
TRINITY_DN2606_c1_g1	Protein of unknown function DUF2305 [Cynara cardunculus var. scolymus])	0.274	-1.86542	1.1155e-43	8.87891e-42	yes	down	8.65667	2.45
TRINITY_DN11684_c0_g1	nudix hydrolase 12, mitochondrial-like isoform X2 [Cynara cardunculus var. scolymus])	3.543	1.82479	1.55757e-43	1.23443e-41	yes	up	3.95	13.3267
TRINITY_DN4338_c0_g1	protein ALP1-like [Helianthus annuus])	0.252	-1.98581	3.78852e-43	2.98969e-41	yes	down	7.24	2.72667
TRINITY_DN50340_c0_g1	putative peptidase M20 [Helianthus annuus])	2.4	1.26324	4.50315e-43	3.54983e-41	yes	up	6.95	18.22
TRINITY_DN29211_c0_g1	protein LITTLE ZIPPER 1-like [Cynara cardunculus var. scolymus])	0.329	-1.60249	5.17855e-43	4.07789e-41	yes	down	20.5233	7.01333
TRINITY_DN1133_c0_g3	hypothetical protein E3N88_14752 [Mikania micrantha])	0.164	-2.60409	7.02536e-43	5.52627e-41	yes	down	6.91667	1.1
TRINITY_DN10037_c0_g1	uncharacterized protein At2g33490-like [Cynara cardunculus var. scolymus])	3.328	1.73484	8.00744e-43	6.29207e-41	yes	up	2.69667	8.45667
TRINITY_DN1133_c0_g1	uncharacterized protein LOC110938027 [Helianthus annuus])	0.061	-4.04566	8.39782e-43	6.5918e-41	yes	down	8.35667	0.476667
TRINITY_DN3334_c2_g6		0.029	-5.08355	1.03209e-42	8.09267e-41	yes	down	5.81333	0.166667
TRINITY_DN5774_c0_g1	phosphatidylinositol 4-kinase gamma 4-like [Cynara cardunculus var. scolymus])	2.029	1.02065	1.03709e-42	8.12324e-41	yes	up	13.67	26.5733
TRINITY_DN11767_c0_g1	uncharacterized protein LOC112522689 [Cynara cardunculus var. scolymus])	2.766	1.46759	1.11774e-42	8.73641e-41	yes	up	20.0133	51.7667
TRINITY_DN3129_c1_g1	cysteine-rich receptor-like protein kinase 15 [Lactuca sativa])	6.875	2.78144	1.14896e-42	8.97093e-41	yes	up	1.96667	12.7467
TRINITY_DN752_c1_g2		3.382	1.75796	1.16653e-42	9.09842e-41	yes	up	3.07	10.6267
TRINITY_DN2610_c0_g1	Trafficking protein particle complex subunit like [Actinidia chinensis var. chinensis])	5.207	2.38038	1.26985e-42	9.87294e-41	yes	up	15.8	12.3
TRINITY_DN2086_c0_g2	diphosphomevalonate decarboxylase MVD2, peroxisomal-like [Cynara cardunculus var. scolymus])	0.363	-1.46193	1.30239e-42	1.01153e-40	yes	down	23.45	8.40333
TRINITY_DN43687_c0_g1	pheophorbide a oxygenase family protein [Striga asiatica])	20	4.32193	1.51054e-42	1.17073e-40	yes	up	0.336667	6.52
TRINITY_DN17405_c0_g2	bifunctional dTDP-4-dehydrorhamnose 3,5-epimerase/dTDP-4-dehydrorhamnose reductase [Cynara cardunculus var. scolymus])	0.48	-1.059	1.74118e-42	1.34806e-40	yes	down	39.5833	19.4767
TRINITY_DN8434_c0_g1	AAA-ATPase At5g57480-like [Cynara cardunculus var. scolymus])	0.365	-1.4545	1.84183e-42	1.42449e-40	yes	down	12.7133	4.59
TRINITY_DN2508_c0_g3	hypothetical protein E3N88_16141 [Mikania micrantha])	0.206	-2.28262	1.88224e-42	1.45422e-40	yes	down	9.27333	1.92333
TRINITY_DN2680_c0_g1		0.177	-2.5018	2.18552e-42	1.68677e-40	yes	down	17.4567	2.55
TRINITY_DN5394_c0_g1	transcription factor bHLH118-like [Cynara cardunculus var. scolymus])	2.16	1.11093	2.27345e-42	1.75279e-40	yes	up	13.3567	28.0033
TRINITY_DN71908_c0_g1	beta-1,6-galactosyltransferase GALT29A-like [Cynara cardunculus var. scolymus])	2.561	1.3566	2.74333e-42	2.10844e-40	yes	up	10.7767	30.3733
TRINITY_DN73980_c0_g4	7-deoxyloganetic acid glucosyltransferase-like [Cynara cardunculus var. scolymus])	10.959	3.45411	3.02359e-42	2.32142e-40	yes	up	0.493333	5.24667
TRINITY_DN6403_c0_g1	uncharacterized protein LOC112518388 [Cynara cardunculus var. scolymus])	2.711	1.43875	3.42922e-42	2.62738e-40	yes	up	18.4233	47.98
TRINITY_DN2697_c0_g1	protein TIFY 10A [Lactuca sativa])	2.781	1.47545	3.57155e-42	2.73359e-40	yes	up	188.473	506.617
TRINITY_DN1289_c2_g1		0.078	-3.67643	3.71298e-42	2.83889e-40	yes	down	8.45	5.31
TRINITY_DN70448_c0_g2		13.022	3.7029	4.92976e-42	3.75753e-40	yes	up	0.88	11.0533
TRINITY_DN10898_c0_g1	2-oxoglutarate (2OG) and Fe(II)-dependent oxygenase superfamily protein [Artemisia annua])	4.882	2.28746	5.85613e-42	4.45441e-40	yes	up	1.85667	8.97333
TRINITY_DN4750_c1_g2		2.3	1.20133	7.94752e-42	6.03897e-40	yes	up	12.41	31.18
TRINITY_DN10768_c1_g1	uncharacterized protein LOC112528314 [Cynara cardunculus var. scolymus])	4.912	2.29631	8.51331e-42	6.46223e-40	yes	up	4.42333	19.9667
TRINITY_DN3109_c0_g1	SURP and G-patch domain-containing protein 1-like protein [Cynara cardunculus var. scolymus])	0.191	-2.38547	8.7571e-42	6.64044e-40	yes	down	8.63333	1.56
TRINITY_DN7163_c1_g4		3.396	1.76401	1.30457e-41	9.87215e-40	yes	up	5.75667	21.5033
TRINITY_DN3664_c0_g2	probable magnesium transporter NIPA8 isoform X2 [Cynara cardunculus var. scolymus])	2.015	1.01077	1.33947e-41	1.01155e-39	yes	up	10.6067	20.2833
TRINITY_DN991_c0_g2		0.154	-2.69674	1.462e-41	1.10182e-39	yes	down	35.2233	5.37667
TRINITY_DN2465_c0_g3	protein GLUTAMINE DUMPER 3-like [Helianthus annuus])	2.344	1.22898	1.48741e-41	1.11983e-39	yes	up	10.21	23.27
TRINITY_DN21634_c1_g1	uncharacterized protein LOC112511729 [Cynara cardunculus var. scolymus])	6.744	2.75351	1.58287e-41	1.19048e-39	yes	up	20.8567	153.013
TRINITY_DN897_c0_g1		0.075	-3.73067	1.77352e-41	1.33251e-39	yes	down	7.06333	0.583333
TRINITY_DN82825_c0_g2		0.352	-1.50447	1.9564e-41	1.46841e-39	yes	down	71.2033	23.8433
TRINITY_DN37212_c0_g1	protein DA1-like isoform X2 [Helianthus annuus])	2.263	1.17849	2.16126e-41	1.62053e-39	yes	up	4.71667	9.42333
TRINITY_DN71938_c0_g2	F-box/kelch-repeat protein OR23-like [Cynara cardunculus var. scolymus])	2.007	1.00507	2.76654e-41	2.07226e-39	yes	up	11.3133	21.94
TRINITY_DN807_c0_g2		0.148	-2.75906	3.09515e-41	2.30902e-39	yes	down	10.13	6.60667
TRINITY_DN39474_c0_g1	condensin complex subunit 2-like [Hibiscus syriacus])	3.465	1.79292	3.34608e-41	2.49369e-39	yes	up	5.01667	23.5067
TRINITY_DN27625_c0_g2		0.166	-2.59092	4.59856e-41	3.4202e-39	yes	down	26.8733	4.16667
TRINITY_DN1862_c0_g1		4.923	2.29946	4.74649e-41	3.52666e-39	yes	up	4.16	20.6733
TRINITY_DN4604_c0_g1		6.066	2.60065	5.18881e-41	3.84762e-39	yes	up	0.943333	5.09333
TRINITY_DN9697_c0_g2	AP2-like ethylene-responsive transcription factor TOE3 [Cynara cardunculus var. scolymus])	51.167	5.67715	5.18891e-41	3.84762e-39	yes	up	0.33	15.2633
TRINITY_DN25019_c0_g1		9.949	3.31462	5.29768e-41	3.92433e-39	yes	up	1.26333	12.2133
TRINITY_DN19197_c0_g2	PREDICTED: uncharacterized protein LOC104893006 [Beta vulgaris subsp. vulgaris])	0.041	-4.62301	5.70408e-41	4.22114e-39	yes	down	6.42333	0.593333
TRINITY_DN1968_c0_g1	auxin response factor 2B-like [Cynara cardunculus var. scolymus])	0.152	-2.71877	6.63105e-41	4.89728e-39	yes	down	8.22667	3.19
TRINITY_DN32392_c0_g1	UDP-glycosyltransferase 76B1-like [Helianthus annuus])	2.822	1.49666	8.64086e-41	6.34978e-39	yes	up	4.75	13.0333
TRINITY_DN3000_c0_g1	probable LRR receptor-like serine/threonine-protein kinase At1g56130 [Cynara cardunculus var. scolymus])	0.491	-1.025	9.35546e-41	6.85441e-39	yes	down	27.51	9.78
TRINITY_DN4215_c0_g2	uncharacterized protein LOC112510218 [Cynara cardunculus var. scolymus])	3.752	1.90766	9.48077e-41	6.93932e-39	yes	up	11.1233	8.24333
TRINITY_DN2277_c1_g1	hypothetical protein E3N88_28589 [Mikania micrantha])	0.13	-2.94181	9.53683e-41	6.97343e-39	yes	down	13.3367	1.58333
TRINITY_DN9151_c0_g3	CBS domain-containing protein CBSX5-like [Cynara cardunculus var. scolymus])	0.47	-1.08843	9.80576e-41	7.16297e-39	yes	down	25.4533	11.6267
TRINITY_DN12871_c0_g1		4.671	2.22361	1.00319e-40	7.32094e-39	yes	up	7.51	20.4433
TRINITY_DN347_c0_g1	reverse transcriptase domain, Reverse transcriptase zinc-binding domain protein [Artemisia annua])	5.366	2.42388	1.14013e-40	8.2956e-39	yes	up	1.39333	7.31667
TRINITY_DN22947_c0_g1	putative germin-like protein 2-1 [Cynara cardunculus var. scolymus])	0.254	-1.97972	1.15972e-40	8.42978e-39	yes	down	30.37	7.44667
TRINITY_DN28833_c0_g1		0.029	-5.08851	1.16848e-40	8.4851e-39	yes	down	15.1533	0.48
TRINITY_DN774_c0_g3	hypothetical protein CTI12_AA611200 [Artemisia annua])	0.329	-1.60165	1.3021e-40	9.43685e-39	yes	down	15.0667	4.20667
TRINITY_DN52994_c0_g1	protein DOG1-like 4 [Cynara cardunculus var. scolymus])	2.759	1.46431	1.36635e-40	9.89275e-39	yes	up	8.34667	22.3567
TRINITY_DN85583_c0_g1	uncharacterized protein LOC111879621 [Lactuca sativa])	2.192	1.13253	1.4937e-40	1.07936e-38	yes	up	19.02	40.41
TRINITY_DN35344_c0_g2	uncharacterized protein LOC112504018 [Cynara cardunculus var. scolymus])	7.431	2.8935	2.21111e-40	1.59464e-38	yes	up	1.22333	2.61667
TRINITY_DN5506_c1_g1	reverse transcriptase domain, Reverse transcriptase zinc-binding domain protein [Artemisia annua])	16.121	4.0109	2.30452e-40	1.66038e-38	yes	up	1.19	16.9167
TRINITY_DN35320_c0_g4		0.033	-4.93404	4.69385e-40	3.35889e-38	yes	down	14.0067	0.423333
TRINITY_DN4152_c0_g1		0.017	-5.89338	5.21284e-40	3.72304e-38	yes	down	5.74667	0.17
TRINITY_DN9092_c0_g1	integrase-type DNA-binding superfamily protein [Artemisia annua])	0.386	-1.37239	5.31902e-40	3.7952e-38	yes	down	21.9367	8.33333
TRINITY_DN8142_c0_g1	cysteine-rich receptor-like protein kinase 3 [Lactuca sativa])	2.052	1.0369	5.48438e-40	3.9094e-38	yes	up	6.79667	18.7567
TRINITY_DN1423_c0_g1	probable ubiquitin-like-specific protease 2B isoform X1 [Cynara cardunculus var. scolymus])	0.487	-1.03819	5.52534e-40	3.93479e-38	yes	down	32.3233	10.9533
TRINITY_DN424_c0_g1	hypothetical protein E3N88_38867 [Mikania micrantha])	0.294	-1.7675	6.15564e-40	4.37098e-38	yes	down	73.3	20.6733
TRINITY_DN2399_c0_g1	protein PHOX1-like [Cynara cardunculus var. scolymus])	0.394	-1.34364	6.16927e-40	4.37644e-38	yes	down	6.69	2.57333
TRINITY_DN8415_c0_g2	uncharacterized protein LOC110878301 [Helianthus annuus])	10.126	3.34002	6.47076e-40	4.58591e-38	yes	up	3.03	21.8
TRINITY_DN9507_c0_g1	uncharacterized protein LOC112511363 [Cynara cardunculus var. scolymus])	0.476	-1.07127	6.68712e-40	4.73469e-38	yes	down	36.9167	16.9133
TRINITY_DN10192_c2_g1	phosphatidylinositol:ceramide inositolphosphotransferase 2-like [Cynara cardunculus var. scolymus])	2.145	1.10114	8.92921e-40	6.31003e-38	yes	up	12.35	26.54
TRINITY_DN15097_c0_g6		3.503	1.80869	1.17952e-39	8.32733e-38	yes	up	11.2867	39.5867
TRINITY_DN52999_c0_g1	root phototropism protein 2 [Cynara cardunculus var. scolymus])	0.39	-1.35805	1.27024e-39	8.95929e-38	yes	down	12.2733	4.66667
TRINITY_DN55623_c0_g1	hypothetical protein LSAT_9X4560 [Lactuca sativa])	0.342	-1.54661	1.38169e-39	9.71744e-38	yes	down	18.42	6.12
TRINITY_DN43638_c0_g1	predicted protein [Hordeum vulgare subsp. vulgare])	8.182	3.03243	1.43692e-39	1.00962e-37	yes	up	1.57333	12.4233
TRINITY_DN16676_c0_g1	uncharacterized protein LOC110887921 [Helianthus annuus])	0.041	-4.60421	1.47196e-39	1.03326e-37	yes	down	14.35	0.573333
TRINITY_DN1199_c0_g2	coatomer subunit alpha-1-like isoform X2 [Cynara cardunculus var. scolymus])	0.118	-3.07739	1.60561e-39	1.12493e-37	yes	down	11.3433	1.75333
TRINITY_DN10272_c0_g1		3.393	1.76242	1.83718e-39	1.28352e-37	yes	up	5.73667	22.8333
TRINITY_DN7441_c1_g1	ATP-dependent DNA helicase PIF1-like [Cynara cardunculus var. scolymus])	0.149	-2.74576	2.24127e-39	1.5585e-37	yes	down	25.7567	3.07333
TRINITY_DN7234_c0_g1	zinc finger CCCH domain-containing protein 64 isoform X1 [Cynara cardunculus var. scolymus])	0.147	-2.76166	2.72067e-39	1.88823e-37	yes	down	19.4733	2.56667
TRINITY_DN49657_c0_g1	flavonol 4'-sulfotransferase-like [Helianthus annuus])	2.513	1.32922	2.75094e-39	1.90744e-37	yes	up	7.39	18.0567
TRINITY_DN2644_c0_g1		0.039	-4.68108	2.78286e-39	1.92595e-37	yes	down	6.90333	0.396667
TRINITY_DN10822_c0_g1	expansin-like A1 [Cynara cardunculus var. scolymus])	0.396	-1.33535	2.79621e-39	1.93337e-37	yes	down	32.2533	12.6067
TRINITY_DN1304_c0_g1	tetraketide alpha-pyrone reductase 1 [Cynara cardunculus var. scolymus])	2.391	1.25739	2.98416e-39	2.06139e-37	yes	up	9.30333	22.7067
TRINITY_DN233_c0_g1	probable polyamine oxidase 5 [Lactuca sativa])	2.045	1.03199	4.30286e-39	2.96676e-37	yes	up	10.38	20.69
TRINITY_DN8443_c0_g3		0.105	-3.24491	4.74901e-39	3.26826e-37	yes	down	54.7433	5.35667
TRINITY_DN1166_c0_g1		2.392	1.25808	5.35322e-39	3.68064e-37	yes	up	60.9467	199.867
TRINITY_DN1898_c0_g1	transcription factor bHLH118-like [Lactuca sativa])	2.086	1.06051	5.40895e-39	3.71549e-37	yes	up	17.65	35.47
TRINITY_DN30423_c0_g1	(3S,6E)-nerolidol synthase 1-like isoform X2 [Lactuca sativa])	0.382	-1.38851	5.72506e-39	3.92531e-37	yes	down	15.37	5.88333
TRINITY_DN32398_c0_g1	probable calcium-binding protein CML27 [Lactuca sativa])	5.357	2.42146	5.91133e-39	4.04926e-37	yes	up	2.44333	12.6633
TRINITY_DN6239_c1_g3		0.031	-5.00692	6.6947e-39	4.57736e-37	yes	down	9.21333	0.423333
TRINITY_DN88806_c0_g1	uncharacterized protein LOC110925053 [Helianthus annuus])	4.288	2.10037	7.41906e-39	5.06323e-37	yes	up	1.69333	7.04667
TRINITY_DN3461_c0_g2		0.392	-1.35206	8.52649e-39	5.81363e-37	yes	down	9.85667	3.90333
TRINITY_DN4315_c1_g1	succinate dehydrogenase [ubiquinone] iron-sulfur subunit 3, mitochondrial [Helianthus annuus])	0.139	-2.84203	1.12934e-38	7.68595e-37	yes	down	12.92	2.51667
TRINITY_DN106_c0_g4		0.011	-6.47026	1.28966e-38	8.76092e-37	yes	down	17.5633	0.93
TRINITY_DN5831_c0_g3	hypothetical protein Ccrd_015662 [Cynara cardunculus var. scolymus])	2.302	1.20279	1.34527e-38	9.13024e-37	yes	up	90.07	201.437
TRINITY_DN4313_c1_g2		0.082	-3.61004	1.34818e-38	9.14158e-37	yes	down	7.12333	0.57
TRINITY_DN26596_c0_g1	probable helicase CHR10 isoform X6 [Cynara cardunculus var. scolymus])	0.092	-3.44132	1.38557e-38	9.38649e-37	yes	down	9.72	3.16667
TRINITY_DN836_c0_g3	3-oxoacyl-[acyl-carrier-protein] synthase II, chloroplastic-like [Cynara cardunculus var. scolymus])	0.295	-1.75925	1.56443e-38	1.05884e-36	yes	down	11.7633	3.38
TRINITY_DN1857_c1_g3	pyruvate, phosphate dikinase, chloroplastic [Cynara cardunculus var. scolymus])	0.393	-1.34809	2.12238e-38	1.43384e-36	yes	down	11.9833	4.80667
TRINITY_DN3502_c2_g1	cytochrome P450 [Cynara cardunculus var. scolymus])	0.433	-1.20663	2.27094e-38	1.5328e-36	yes	down	17.74	7.49333
TRINITY_DN6663_c0_g2	RAB GTPase [Artemisia annua])	0.208	-2.26401	2.47724e-38	1.67052e-36	yes	down	8.09	3.37
TRINITY_DN25114_c1_g1	dirigent protein 22-like [Cynara cardunculus var. scolymus])	4.365	2.12613	3.25249e-38	2.1873e-36	yes	up	5.60667	23.58
TRINITY_DN2892_c0_g1	bifunctional L-3-cyanoalanine synthase/cysteine synthase 1, mitochondrial [Cynara cardunculus var. scolymus])	2.134	1.09381	3.68726e-38	2.47516e-36	yes	up	18.46	39.5433
TRINITY_DN4218_c0_g1	cytokinin riboside 5'-monophosphate phosphoribohydrolase LOG3 [Cynara cardunculus var. scolymus])	2.364	1.24146	3.81034e-38	2.55344e-36	yes	up	9.07	20.54
TRINITY_DN42857_c0_g2	uncharacterized protein LOC111900099 [Lactuca sativa])	4.974	2.31436	5.584e-38	3.72128e-36	yes	up	3.55667	17.0367
TRINITY_DN4677_c1_g1	probable mediator of RNA polymerase II transcription subunit 26b [Cynara cardunculus var. scolymus])	2.248	1.16835	7.11243e-38	4.73131e-36	yes	up	17.7367	39.3267
TRINITY_DN16014_c0_g1	snakin-2-like [Lactuca sativa])	0.404	-1.30624	7.25253e-38	4.82015e-36	yes	down	68.5533	26.4233
TRINITY_DN5709_c3_g1	MT-A70-like protein [Cynara cardunculus var. scolymus])	6.53	2.70703	8.18591e-38	5.43559e-36	yes	up	1.43333	9.12
TRINITY_DN1028_c0_g1		0.373	-1.42413	8.60536e-38	5.70049e-36	yes	down	25.0267	13.83
TRINITY_DN1739_c0_g1		0.209	-2.25661	9.18849e-38	6.07941e-36	yes	down	4.48	0.91
TRINITY_DN19470_c1_g1	ATP-dependent DNA helicase Q-like 4A [Cynara cardunculus var. scolymus])	0.19	-2.39296	9.57117e-38	6.32693e-36	yes	down	6.39	1.04667
TRINITY_DN26317_c0_g1	hypothetical protein CTI12_AA150910 [Artemisia annua])	0.449	-1.15404	9.66078e-38	6.38044e-36	yes	down	34.4433	15.05
TRINITY_DN14943_c1_g1	Protein of unknown function DUF241, plant [Cynara cardunculus var. scolymus])	2.484	1.31267	9.71306e-38	6.40923e-36	yes	up	4.94333	16.73
TRINITY_DN2708_c0_g1	5'-3' exoribonuclease 3-like [Cynara cardunculus var. scolymus])	0.475	-1.07367	1.33304e-37	8.76478e-36	yes	down	10.49	4.22667
TRINITY_DN26403_c0_g1	hypothetical protein LSAT_5X21400 [Lactuca sativa])	2.249	1.16912	1.50595e-37	9.88402e-36	yes	up	12.3467	28.5067
TRINITY_DN503_c1_g1		3.411	1.77023	1.73876e-37	1.13917e-35	yes	up	3.54	15.3567
TRINITY_DN23098_c0_g3	unknown [Lotus japonicus])	0.204	-2.29027	1.83297e-37	1.19983e-35	yes	down	14.19	2.78
TRINITY_DN5558_c0_g1	hypothetical protein Ccrd_000289, partial [Cynara cardunculus var. scolymus])	4.118	2.04203	1.95163e-37	1.27411e-35	yes	up	8.42	33.69
TRINITY_DN101885_c0_g1	pathogenesis-related genes transcriptional activator PTI6-like [Cynara cardunculus var. scolymus])	2.845	1.50849	2.06497e-37	1.34691e-35	yes	up	7.07333	19.52
TRINITY_DN5210_c0_g1	hypothetical protein HannXRQ_Chr17g0551611 [Helianthus annuus])	0.465	-1.10544	2.38114e-37	1.55176e-35	yes	down	16.6433	6.42333
TRINITY_DN1577_c0_g2		0.009	-6.73414	2.48021e-37	1.61347e-35	yes	down	5.60333	0.05
TRINITY_DN2059_c1_g1	transcription factor IIIA-like [Cynara cardunculus var. scolymus])	4.321	2.11146	3.84933e-37	2.48658e-35	yes	up	22.25	56.6033
TRINITY_DN49106_c0_g1	uncharacterized protein LOC111890960 [Lactuca sativa])	0.491	-1.02617	4.00435e-37	2.58445e-35	yes	down	53.0133	24.9567
TRINITY_DN23591_c0_g1		0.211	-2.2474	4.28276e-37	2.75931e-35	yes	down	10.1733	10.1633
TRINITY_DN4692_c0_g4		3.759	1.91044	5.3585e-37	3.44637e-35	yes	up	15.09	86.46
TRINITY_DN3897_c0_g2	probable leucine-rich repeat receptor-like protein kinase At5g49770 [Helianthus annuus])	0.054	-4.22365	6.26534e-37	4.0261e-35	yes	down	11.7767	1.39667
TRINITY_DN3190_c0_g1	Kinase associated domain 1 (KA1) [Cynara cardunculus var. scolymus])	11.066	3.46811	6.42831e-37	4.12722e-35	yes	up	1.24	12.4733
TRINITY_DN12213_c1_g1	hypothetical protein DCAR_012692 [Daucus carota subsp. sativus])	2.97	1.57031	7.90863e-37	5.06441e-35	yes	up	5.58	9.87
TRINITY_DN21441_c0_g1	uncharacterized protein LOC110890851 isoform X2 [Helianthus annuus])	0.333	-1.58521	8.9772e-37	5.73374e-35	yes	down	19.6033	6.71
TRINITY_DN11403_c0_g1	probable protein phosphatase 2C 42 [Cynara cardunculus var. scolymus])	2.213	1.14577	9.92039e-37	6.33067e-35	yes	up	8.74667	17.8167
TRINITY_DN5991_c0_g1	sugar carrier protein C-like [Lactuca sativa])	0.094	-3.40399	1.0329e-36	6.58575e-35	yes	down	11.3567	1.32
TRINITY_DN35876_c0_g2	protein FAR1-RELATED SEQUENCE 5-like [Cynara cardunculus var. scolymus])	0.122	-3.03384	1.11037e-36	7.07355e-35	yes	down	3.05667	0.41
TRINITY_DN18343_c0_g1	uncharacterized protein LOC112507662 [Cynara cardunculus var. scolymus])	0.343	-1.54296	1.31061e-36	8.32275e-35	yes	down	29.6333	9.69
TRINITY_DN53837_c0_g1	defensin-like protein [Artemisia annua])	0.075	-3.73772	1.31098e-36	8.32275e-35	yes	down	25.18	2.06
TRINITY_DN3072_c1_g1	dammarenediol II synthase-like [Cynara cardunculus var. scolymus])	4.404	2.13887	1.32207e-36	8.38593e-35	yes	up	3.12667	11.5033
TRINITY_DN9539_c0_g1		0.323	-1.62839	1.45329e-36	9.21034e-35	yes	down	7.12333	2.28667
TRINITY_DN81556_c0_g3	type 2 DNA topoisomerase 6 subunit B-like [Cynara cardunculus var. scolymus])	0.164	-2.61014	1.5346e-36	9.70063e-35	yes	down	5.83	0.933333
TRINITY_DN4082_c1_g1	pyruvate kinase 1, cytosolic [Sesamum indicum])	0.263	-1.92884	1.62597e-36	1.02606e-34	yes	down	15.82	3.77333
TRINITY_DN24768_c0_g1		0.214	-2.22487	1.72451e-36	1.08731e-34	yes	down	17.7533	5.12
TRINITY_DN13553_c0_g1	probable E3 ubiquitin-protein ligase RHB1A [Cynara cardunculus var. scolymus])	2.106	1.07469	1.80617e-36	1.13783e-34	yes	up	11.08	22.72
TRINITY_DN12438_c0_g1	serine/threonine-protein kinase/endoribonuclease IRE1b-like [Cynara cardunculus var. scolymus])	2.113	1.07914	2.27832e-36	1.43159e-34	yes	up	5.23	11.45
TRINITY_DN3091_c0_g2	uncharacterized protein LOC110686348 [Chenopodium quinoa])	2.057	1.04051	2.42649e-36	1.5221e-34	yes	up	24.8367	50.1533
TRINITY_DN3467_c2_g4	RNA polymerase sigma factor sigF, chloroplastic isoform X1 [Cynara cardunculus var. scolymus])	5.088	2.34699	3.0384e-36	1.89948e-34	yes	up	9.49333	5.87667
TRINITY_DN2131_c0_g3	protein CHUP1, chloroplastic isoform X2 [Lactuca sativa])	6.789	2.7632	4.3347e-36	2.7007e-34	yes	up	2.05333	13.4933
TRINITY_DN6153_c0_g1	eukaryotic peptide chain release factor GTP-binding subunit ERF3A [Artemisia annua])	0.189	-2.40168	4.55064e-36	2.83285e-34	yes	down	11.5833	3.94333
TRINITY_DN10855_c0_g1	transcription factor WER-like [Cynara cardunculus var. scolymus])	3.216	1.68505	5.06433e-36	3.14997e-34	yes	up	5.65	15.2967
TRINITY_DN49751_c0_g1	hypothetical protein CTI12_AA275740 [Artemisia annua])	2.806	1.48861	5.35538e-36	3.32539e-34	yes	up	5.35333	11.72
TRINITY_DN759_c0_g1		4.472	2.16087	5.39186e-36	3.34522e-34	yes	up	4.19	18.0767
TRINITY_DN660_c0_g3	U3 small nucleolar RNA-associated protein 21 homolog [Cynara cardunculus var. scolymus])	2.309	1.20756	5.53408e-36	3.43057e-34	yes	up	4.16667	15.07
TRINITY_DN22087_c0_g1	hypothetical protein Lal_00009189 [Lupinus albus])	0.226	-2.14341	5.78916e-36	3.58568e-34	yes	down	7.29333	1.61
TRINITY_DN46240_c0_g1	stem-specific protein TSJT1 [Cynara cardunculus var. scolymus])	0.474	-1.07752	6.92632e-36	4.28282e-34	yes	down	32.5567	13.1267
TRINITY_DN3519_c0_g2		0.305	-1.71456	7.04799e-36	4.35439e-34	yes	down	23.7267	7.96333
TRINITY_DN352_c2_g1	cytochrome b5-like heme/steroid binding domain-containing protein [Cynara cardunculus var. scolymus])	0.486	-1.04231	7.48154e-36	4.61838e-34	yes	down	45.3933	22.44
TRINITY_DN22019_c0_g1	uncharacterized protein LOC111896487 [Lactuca sativa])	0.408	-1.29293	7.93873e-36	4.8965e-34	yes	down	55.45	27.6967
TRINITY_DN528_c3_g2	ethylene-responsive transcription factor 2-like [Cynara cardunculus var. scolymus])	2.456	1.29613	9.02449e-36	5.55225e-34	yes	up	11.0833	26.6667
TRINITY_DN1362_c1_g1	uncharacterized protein LOC112510439 isoform X2 [Cynara cardunculus var. scolymus])	2.078	1.05552	1.08186e-35	6.65049e-34	yes	up	31.97	64.2667
TRINITY_DN86646_c0_g1	linamarin synthase 2-like [Cynara cardunculus var. scolymus])	2.102	1.07196	1.1051e-35	6.78771e-34	yes	up	9.65667	19.75
TRINITY_DN9726_c0_g2		0.024	-5.4088	1.13797e-35	6.98378e-34	yes	down	16.52	0.73
TRINITY_DN61556_c1_g1	uncharacterized protein LOC112511731 [Cynara cardunculus var. scolymus])	0.124	-3.01288	1.49585e-35	9.16487e-34	yes	down	5.59667	1.45333
TRINITY_DN6680_c0_g2	uncharacterized protein LOC112517170 [Cynara cardunculus var. scolymus])	0.466	-1.10019	1.61349e-35	9.86377e-34	yes	down	34.68	15.5967
TRINITY_DN16892_c0_g3		3.122	1.64266	1.61394e-35	9.86377e-34	yes	up	8.25	28.15
TRINITY_DN6131_c0_g2	hypothetical protein LSAT_7X106561 [Lactuca sativa])	5.657	2.5001	2.04063e-35	1.24509e-33	yes	up	2.48	9.98
TRINITY_DN12917_c0_g1	nodulin-like, Major facilitator superfamily domain protein [Artemisia annua])	2.637	1.39894	2.05915e-35	1.25535e-33	yes	up	7.86667	13.07
TRINITY_DN6676_c0_g1	ankyrin repeat-containing protein At5g02620-like [Helianthus annuus])	0.302	-1.7264	2.57212e-35	1.56678e-33	yes	down	5.85333	1.72333
TRINITY_DN36258_c0_g1	1-aminocyclopropane-1-carboxylate oxidase homolog [Lactuca sativa])	0.079	-3.65754	2.63151e-35	1.60164e-33	yes	down	7.29333	0.556667
TRINITY_DN2590_c0_g2	transcription factor IBH1-like [Cynara cardunculus var. scolymus])	3.471	1.79547	2.68977e-35	1.63575e-33	yes	up	4.04333	14.3067
TRINITY_DN20363_c0_g1	probable carboxylesterase 18 [Cynara cardunculus var. scolymus])	3.59	1.84381	2.76958e-35	1.68289e-33	yes	up	2.82333	9.84333
TRINITY_DN127_c0_g2		0.228	-2.13398	3.04945e-35	1.8499e-33	yes	down	15.8067	3.58
TRINITY_DN4815_c0_g1	NAD-dependent malic enzyme 62 kDa isoform, mitochondrial-like [Cynara cardunculus var. scolymus])	0.333	-1.58451	3.89937e-35	2.35966e-33	yes	down	9.14667	2.43333
TRINITY_DN20442_c0_g1	hypothetical protein LSAT_5X100260 [Lactuca sativa])	0.312	-1.68267	4.23602e-35	2.56128e-33	yes	down	35.07	10.4967
TRINITY_DN13134_c0_g1		0.067	-3.90022	4.30665e-35	2.59972e-33	yes	down	23.52	1.53
TRINITY_DN4475_c0_g1	kinesin-like protein KIN-14C [Cynara cardunculus var. scolymus])	0.437	-1.19585	5.07298e-35	3.05981e-33	yes	down	22.4933	7.84
TRINITY_DN612_c0_g1		0.02	-5.67588	5.85843e-35	3.53067e-33	yes	down	26.0933	0.446667
TRINITY_DN27741_c0_g1	SNARE associated Golgi protein [Cynara cardunculus var. scolymus])	2.388	1.25585	7.06831e-35	4.25513e-33	yes	up	7.51333	16.7533
TRINITY_DN10050_c1_g1	zinc finger CCCH domain-containing protein 62-like [Cynara cardunculus var. scolymus])	2.032	1.02307	7.32258e-35	4.40227e-33	yes	up	7.05667	14.01
TRINITY_DN8470_c0_g1		2.229	1.15618	8.25799e-35	4.96058e-33	yes	up	23.7167	54.0767
TRINITY_DN17524_c0_g1	heavy metal-associated isoprenylated plant protein 35-like [Cynara cardunculus var. scolymus])	0.461	-1.1163	9.01907e-35	5.40894e-33	yes	down	27.6833	12.4067
TRINITY_DN12063_c1_g1	Heat shock factor (HSF)-type, DNA-binding [Cynara cardunculus var. scolymus])	0.343	-1.5434	1.16038e-34	6.92529e-33	yes	down	7.37667	2.44667
TRINITY_DN6375_c0_g2		0.272	-1.87575	1.20626e-34	7.18744e-33	yes	down	49.7167	13.4467
TRINITY_DN927_c0_g2	hypothetical protein LSAT_5X14380 [Lactuca sativa])	2.228	1.1555	1.48292e-34	8.80743e-33	yes	up	19.7467	42.42
TRINITY_DN5489_c0_g1		0.08	-3.65205	2.03105e-34	1.20435e-32	yes	down	4.13333	0.573333
TRINITY_DN388_c0_g1		0.32	-1.64584	2.08738e-34	1.23675e-32	yes	down	20.75	6.57667
TRINITY_DN4891_c0_g1	pentatricopeptide repeat-containing protein At5g66520-like [Helianthus annuus])	0.382	-1.38732	2.23969e-34	1.32487e-32	yes	down	8.22667	3.06667
TRINITY_DN6433_c0_g1		24.759	4.62987	2.50739e-34	1.48084e-32	yes	up	0.783333	9.97
TRINITY_DN35213_c0_g1	hypothetical protein EJB05_01033 [Eragrostis curvula])	0.217	-2.20423	2.89372e-34	1.70628e-32	yes	down	10.6	2.27
TRINITY_DN14869_c0_g1	protein GRAVITROPIC IN THE LIGHT 1-like [Cynara cardunculus var. scolymus])	0.2	-2.32291	3.04786e-34	1.79429e-32	yes	down	18.3433	3.61667
TRINITY_DN1901_c2_g1	diaminopimelate epimerase, chloroplastic [Cynara cardunculus var. scolymus])	0.317	-1.65608	3.13036e-34	1.84139e-32	yes	down	13.6767	3.92333
TRINITY_DN4488_c1_g3	branched-chain-amino-acid aminotransferase-like protein 2 isoform X1 [Cynara cardunculus var. scolymus])	0.384	-1.3821	3.73919e-34	2.19428e-32	yes	down	19.3967	7.46333
TRINITY_DN59494_c0_g3		0.032	-4.95815	3.76803e-34	2.20944e-32	yes	down	4.67	0.146667
TRINITY_DN8182_c0_g1	hypothetical protein HannXRQ_Chr13g0415881 [Helianthus annuus])	3.347	1.74266	4.31227e-34	2.51854e-32	yes	up	10.13	32.4033
TRINITY_DN10223_c0_g1	ankyrin repeat-containing protein At5g02620-like [Cynara cardunculus var. scolymus])	5.071	2.34223	4.34071e-34	2.53315e-32	yes	up	3.40667	9.37667
TRINITY_DN41691_c1_g2	hypothetical protein LSAT_2X70441 [Lactuca sativa])	8.271	3.04799	4.52711e-34	2.63775e-32	yes	up	0.31	2.52667
TRINITY_DN9326_c0_g1	uncharacterized protein LOC112529733 [Cynara cardunculus var. scolymus])	2.167	1.11571	4.62759e-34	2.69416e-32	yes	up	4.03333	8.48333
TRINITY_DN1401_c0_g1	WRKY family transcription factor [Artemisia annua])	0.305	-1.71414	4.8785e-34	2.83576e-32	yes	down	16.7933	4.96333
TRINITY_DN6434_c0_g1	Lactuca sativa 9-cis-epoxycarotenoid dioxygenase 2 [Lactuca sativa])	2.135	1.09395	5.08192e-34	2.94935e-32	yes	up	6.18667	12.8867
TRINITY_DN1075_c1_g1	RecName: Full=Glycine dehydrogenase (decarboxylating), mitochondrial;AltName: Full=Glycine cleavage system P protein;AltName: Full=Glycine decarboxylase;aminomethyl-transferring);Flags: Precursor [Flaveria trinervia])	3.037	1.6027	5.43077e-34	3.14933e-32	yes	up	9.68333	27.9967
TRINITY_DN16499_c0_g1	winged helix-turn-helix DNA-binding domain, AT hook-like protein [Artemisia annua])	2.503	1.32363	6.81466e-34	3.93946e-32	yes	up	11.7567	28.6967
TRINITY_DN36151_c0_g2	hypothetical protein E3N88_42640 [Mikania micrantha])	0.394	-1.34432	7.39385e-34	4.27093e-32	yes	down	53.54	20.2233
TRINITY_DN1647_c0_g1	hypothetical protein LSAT_7X47020 [Lactuca sativa])	6.089	2.60628	9.30427e-34	5.37025e-32	yes	up	5.16	32.79
TRINITY_DN6764_c0_g1	uncharacterized protein LOC112512264 [Cynara cardunculus var. scolymus])	3.096	1.63042	9.34705e-34	5.39072e-32	yes	up	3.18	9.67
TRINITY_DN4706_c0_g1	probable serine/threonine-protein kinase BSK3 [Lactuca sativa])	0.064	-3.96699	9.95128e-34	5.73023e-32	yes	down	7.88	0.383333
TRINITY_DN8192_c0_g2	hypothetical protein CR513_29859, partial [Mucuna pruriens])	0.304	-1.71649	1.06119e-33	6.10108e-32	yes	down	163.843	44.6767
TRINITY_DN2458_c0_g1	uncharacterized protein LOC111904992 isoform X1 [Lactuca sativa])	2.671	1.4173	1.14899e-33	6.59559e-32	yes	up	6.32	11.4967
TRINITY_DN6390_c0_g3	hypothetical protein E3N88_08075 [Mikania micrantha])	2.66	1.41129	1.29309e-33	7.41126e-32	yes	up	19.0767	48.4133
TRINITY_DN16705_c1_g1	alcohol dehydrogenase [Artemisia annua])	3.77	1.91475	1.33856e-33	7.66587e-32	yes	up	3.69333	13.4967
TRINITY_DN4576_c0_g1		0.374	-1.42034	1.5868e-33	9.07345e-32	yes	down	21.2567	13.1867
TRINITY_DN26789_c0_g2		0.115	-3.12549	1.65757e-33	9.47079e-32	yes	down	25.4333	2.91
TRINITY_DN1681_c0_g1	latex serine proteinase inhibitor-like [Cynara cardunculus var. scolymus])	6.943	2.79557	1.68143e-33	9.59965e-32	yes	up	1.61333	10.8267
TRINITY_DN9041_c2_g1	hypothetical protein LSAT_2X11200 [Lactuca sativa])	0.31	-1.68787	1.97505e-33	1.12586e-31	yes	down	21.7433	6.13667
TRINITY_DN23852_c0_g1		3.627	1.85861	2.0602e-33	1.17349e-31	yes	up	8.39667	29.0733
TRINITY_DN9228_c0_g1		0.107	-3.22271	2.19315e-33	1.24728e-31	yes	down	16.5867	1.46
TRINITY_DN9447_c0_g1		4.799	2.26276	2.24078e-33	1.27339e-31	yes	up	8.93	35.9167
TRINITY_DN598_c0_g1	disease resistance-like protein DSC1 [Cynara cardunculus var. scolymus])	3.235	1.69391	2.48159e-33	1.40915e-31	yes	up	2.83667	10.0433
TRINITY_DN32227_c0_g1	Aldolase-type TIM barrel [Cynara cardunculus var. scolymus])	4.565	2.19058	2.71766e-33	1.54202e-31	yes	up	6.01667	26.1367
TRINITY_DN18316_c0_g1	uncharacterized protein LOC111906501 [Lactuca sativa])	0.454	-1.13905	3.24166e-33	1.83651e-31	yes	down	16.0567	7.10333
TRINITY_DN58934_c0_g1	cysteine-rich receptor-like protein kinase 10 [Cynara cardunculus var. scolymus])	2.366	1.24222	3.30532e-33	1.87114e-31	yes	up	16.5467	51.05
TRINITY_DN4257_c0_g2	uncharacterized protein At4g22758-like [Cynara cardunculus var. scolymus])	7.755	2.95506	3.73926e-33	2.11517e-31	yes	up	1.27667	8.83333
TRINITY_DN38908_c0_g1	cytochrome P450 716B1-like [Lactuca sativa])	0.362	-1.46552	4.13785e-33	2.33705e-31	yes	down	10.25	2.99
TRINITY_DN9365_c0_g1	plasma membrane ATPase 1 [Cynara cardunculus var. scolymus])	12.655	3.66162	4.16569e-33	2.35097e-31	yes	up	3.34667	11.1567
TRINITY_DN13579_c0_g1	predicted protein [Hordeum vulgare subsp. vulgare])	0.221	-2.17464	4.28897e-33	2.41869e-31	yes	down	11.7733	2.52333
TRINITY_DN41013_c0_g1	uncharacterized protein LOC111898490 [Lactuca sativa])	0.224	-2.15952	4.6145e-33	2.59829e-31	yes	down	43.6033	9.23333
TRINITY_DN8011_c0_g2	high mobility group protein B1 [Salvia splendens])	0.295	-1.76256	4.76658e-33	2.67983e-31	yes	down	48.5167	12.92
TRINITY_DN20145_c0_g4	LOW QUALITY PROTEIN: AP-2 complex subunit mu [Asparagus officinalis])	47.485	5.56941	5.33917e-33	2.99946e-31	yes	up	0.44	13.9267
TRINITY_DN5650_c0_g2	Acetyl-CoA carboxylase carboxyltransferase beta subunit [Marshallia graminifolia])	0.225	-2.15395	5.63753e-33	3.16225e-31	yes	down	13.8867	3.14
TRINITY_DN12629_c1_g1		0.09	-3.47883	5.99966e-33	3.36026e-31	yes	down	16.1667	1.39
TRINITY_DN11491_c0_g1	uncharacterized protein LOC111917710 [Lactuca sativa])	0.096	-3.37515	6.63549e-33	3.71074e-31	yes	down	4.96333	0.466667
TRINITY_DN22610_c0_g1	pathogen-related protein-like [Cynara cardunculus var. scolymus])	2.395	1.26004	7.52581e-33	4.20544e-31	yes	up	9.36667	20.6333
TRINITY_DN5180_c0_g1	ARID DNA-binding domain-containing protein [Artemisia annua])	0.019	-5.74174	9.07945e-33	5.06593e-31	yes	down	9.01667	0.106667
TRINITY_DN9364_c1_g2	six-bladed beta-propeller, TolB-like protein [Artemisia annua])	8.342	3.06042	9.37868e-33	5.22894e-31	yes	up	0.61	7.16667
TRINITY_DN13668_c0_g1	COBRA-like protein 4 [Lactuca sativa])	0.073	-3.78001	1.00253e-32	5.58522e-31	yes	down	3.57333	0.256667
TRINITY_DN26410_c0_g1		5.763	2.5267	1.04662e-32	5.82205e-31	yes	up	2.40333	12.8167
TRINITY_DN8458_c0_g1	PREDICTED: aluminum-activated malate transporter 10 [Vitis vinifera])	0.19	-2.39693	1.19801e-32	6.65917e-31	yes	down	7.95667	6.48333
TRINITY_DN2298_c0_g2	protein IQ-DOMAIN 14-like [Cynara cardunculus var. scolymus])	4.32	2.11112	1.23773e-32	6.87477e-31	yes	up	1.26667	5.84667
TRINITY_DN882_c0_g1	probable protein phosphatase 2C 38 isoform X2 [Cynara cardunculus var. scolymus])	2.101	1.07096	1.32985e-32	7.38086e-31	yes	up	8.38333	17.9333
TRINITY_DN195_c0_g4	nucleolar complex protein 4 homolog B [Cynara cardunculus var. scolymus])	2.127	1.08849	1.39678e-32	7.74652e-31	yes	up	11.9567	30.1833
TRINITY_DN3823_c0_g1	BON1-associated protein 2 [Lactuca sativa])	0.106	-3.23276	1.43827e-32	7.97059e-31	yes	down	14.2933	1.46333
TRINITY_DN10800_c1_g1	putative nuclease HARBI1 [Cynara cardunculus var. scolymus])	4.824	2.27024	1.84024e-32	1.01677e-30	yes	up	2.28333	10.5533
TRINITY_DN16248_c0_g1	PAP-specific phosphatase HAL2-like [Cynara cardunculus var. scolymus])	2.41	1.26912	1.87215e-32	1.03362e-30	yes	up	5.37667	12.61
TRINITY_DN7211_c0_g1		0.147	-2.7654	2.03538e-32	1.12206e-30	yes	down	19.6567	2.75667
TRINITY_DN2505_c0_g1		11.228	3.48908	2.33552e-32	1.28368e-30	yes	up	1.33	18.47
TRINITY_DN6390_c0_g1	hypothetical protein E3N88_07708 [Mikania micrantha])	3.874	1.95397	2.37545e-32	1.30466e-30	yes	up	5.04333	20.2633
TRINITY_DN8458_c0_g2	uncharacterized protein LOC111921387 isoform X3 [Lactuca sativa])	0.254	-1.97615	2.76614e-32	1.51793e-30	yes	down	3.62667	0.873333
TRINITY_DN2853_c0_g1	putative serine/threonine-protein kinase [Cynara cardunculus var. scolymus])	2.241	1.1641	2.76789e-32	1.51793e-30	yes	up	10.5233	25.21
TRINITY_DN51063_c0_g3	hevamine-A-like [Cynara cardunculus var. scolymus])	3.545	1.82558	2.91295e-32	1.5963e-30	yes	up	4.17	14.34
TRINITY_DN2724_c0_g2	adenine/guanine permease AZG1-like [Cynara cardunculus var. scolymus])	2.783	1.47672	3.35539e-32	1.8333e-30	yes	up	3.45	9.35333
TRINITY_DN8691_c0_g1	DNA polymerase alpha catalytic subunit [Cynara cardunculus var. scolymus])	15.812	3.98296	4.00095e-32	2.17955e-30	yes	up	0.43	4.83333
TRINITY_DN4953_c0_g1	putative transcription factor bHLH107 [Lactuca sativa])	2.567	1.35996	4.59502e-32	2.49949e-30	yes	up	7.54	18.7667
TRINITY_DN93074_c0_g1	protein FANTASTIC FOUR 3-like [Cynara cardunculus var. scolymus])	8.688	3.11899	5.15495e-32	2.79787e-30	yes	up	1.12333	9.44667
TRINITY_DN21396_c0_g1	Serine/threonine protein kinase [Parasponia andersonii])	5.095	2.34899	5.254e-32	2.84953e-30	yes	up	2.01667	7.34333
TRINITY_DN928_c0_g1	ABC transporter B family member 26, chloroplastic-like [Cynara cardunculus var. scolymus])	0.476	-1.07205	6.72392e-32	3.63072e-30	yes	down	15.0333	6.21667
TRINITY_DN6497_c0_g2		0.199	-2.33198	7.26097e-32	3.91211e-30	yes	down	10.8633	2.09333
TRINITY_DN94885_c0_g1	predicted protein [Hordeum vulgare subsp. vulgare])	0.203	-2.30097	7.68292e-32	4.13341e-30	yes	down	16.3833	3.19667
TRINITY_DN8501_c0_g2	protein NLP6-like [Lactuca sativa])	3.47	1.79487	9.96551e-32	5.35363e-30	yes	up	4.62333	14.93
TRINITY_DN4086_c0_g3	uncharacterized protein LOC109844068 [Asparagus officinalis])	0.033	-4.93921	1.00283e-31	5.38343e-30	yes	down	4.22667	0.133333
TRINITY_DN9623_c0_g2	uncharacterized protein LOC111904992 isoform X1 [Lactuca sativa])	3.002	1.58615	1.08479e-31	5.81728e-30	yes	up	5.78333	14.8367
TRINITY_DN2528_c2_g1	uncharacterized protein LOC110872817 isoform X3 [Helianthus annuus])	0.048	-4.39553	1.22958e-31	6.58632e-30	yes	down	7.32333	0.293333
TRINITY_DN21252_c0_g1	auxin-responsive protein SAUR76 [Cynara cardunculus var. scolymus])	0.204	-2.29255	1.41755e-31	7.57665e-30	yes	down	23.7633	4.64
TRINITY_DN195_c0_g2	Protein translocase subunit SecA, partial [Cynara cardunculus var. scolymus])	201.645	7.65567	1.97321e-31	1.05009e-29	yes	up	0.0733333	13.24
TRINITY_DN16959_c0_g2	AP2-like ethylene-responsive transcription factor ANT [Cynara cardunculus var. scolymus])	0.362	-1.46736	1.97469e-31	1.05012e-29	yes	down	28.21	9.28667
TRINITY_DN44859_c0_g1	dehydration-responsive element-binding protein 1B-like [Cynara cardunculus var. scolymus])	5.058	2.33863	2.05186e-31	1.08959e-29	yes	up	1.44667	7.1
TRINITY_DN2803_c0_g1	zeatin O-glucosyltransferase-like [Cynara cardunculus var. scolymus])	0.223	-2.16215	2.53944e-31	1.34656e-29	yes	down	7.98	1.73
TRINITY_DN7781_c0_g1	trehalose-phosphate phosphatase A-like [Cynara cardunculus var. scolymus])	2.134	1.09345	2.58901e-31	1.37186e-29	yes	up	8.1	18.1167
TRINITY_DN22413_c0_g1	protein EFFECTOR OF TRANSCRIPTION 2-like, partial [Cynara cardunculus var. scolymus])	7.107	2.82921	2.81969e-31	1.49302e-29	yes	up	12.6267	55.89
TRINITY_DN729_c0_g2	hypothetical protein CTI12_AA141930 [Artemisia annua])	2.419	1.27463	3.17065e-31	1.67524e-29	yes	up	16.3967	38.4433
TRINITY_DN4025_c0_g1	uncharacterized protein LOC111890172 [Lactuca sativa])	3.031	1.59964	3.82338e-31	2.01723e-29	yes	up	9.36667	24.7967
TRINITY_DN15739_c0_g1	Aspartic peptidase [Cynara cardunculus var. scolymus])	0.414	-1.27284	4.02898e-31	2.12114e-29	yes	down	11.4667	4.61667
TRINITY_DN5388_c0_g2	hypothetical protein CTI12_AA343610 [Artemisia annua])	4.067	2.02396	4.4044e-31	2.31548e-29	yes	up	2.01667	8.03667
TRINITY_DN5549_c0_g1	Endonuclease/exonuclease/phosphatase [Cynara cardunculus var. scolymus])	5.649	2.498	4.57655e-31	2.40427e-29	yes	up	3.34333	20.1
TRINITY_DN3054_c0_g1	cytochrome P450 71A1-like [Cynara cardunculus var. scolymus])	3.367	1.75133	4.596e-31	2.41277e-29	yes	up	2.46667	6.91667
TRINITY_DN174_c0_g1		0.036	-4.78384	4.62923e-31	2.42849e-29	yes	down	3.97333	0.156667
TRINITY_DN4048_c1_g1	PREDICTED: cellulose synthase A catalytic subunit 7 [UDP-forming] [Vitis vinifera])	0.317	-1.65709	4.88358e-31	2.56009e-29	yes	down	13.74	3.08
TRINITY_DN4275_c1_g1	Glycosyl transferase, family 31 [Cynara cardunculus var. scolymus])	0.451	-1.14871	5.28296e-31	2.76749e-29	yes	down	26.3367	14.74
TRINITY_DN2397_c0_g1		0.231	-2.11254	5.64034e-31	2.94633e-29	yes	down	17.4933	2.62333
TRINITY_DN69944_c0_g1	fatty acid hydroperoxide lyase, chloroplastic-like [Cynara cardunculus var. scolymus])	0.461	-1.117	5.64698e-31	2.94771e-29	yes	down	12.94	6.09333
TRINITY_DN3502_c1_g1	formin-like protein 5 [Cynara cardunculus var. scolymus])	4.026	2.0093	5.81936e-31	3.03339e-29	yes	up	1.06	4.20667
TRINITY_DN4010_c0_g1	disease resistance protein RML1A-like [Cynara cardunculus var. scolymus])	2.205	1.14103	6.14316e-31	3.19991e-29	yes	up	22.5567	27.0167
TRINITY_DN1201_c1_g2		0.108	-3.20824	6.15868e-31	3.20573e-29	yes	down	9.72667	1.01667
TRINITY_DN10935_c0_g1	uncharacterized protein LOC111895069 [Lactuca sativa])	0.408	-1.29223	6.2388e-31	3.24514e-29	yes	down	36.9733	14.5167
TRINITY_DN8276_c0_g2	hypothetical protein E3N88_05038 [Mikania micrantha])	0.406	-1.29947	6.61758e-31	3.43489e-29	yes	down	12.26	4.81667
TRINITY_DN10577_c0_g1		3.455	1.78878	6.76515e-31	3.50902e-29	yes	up	6.41333	21.9167
TRINITY_DN3454_c0_g1	ABSCISIC ACID-INSENSITIVE 5-like protein 5 isoform X1 [Cynara cardunculus var. scolymus])	2.022	1.01602	6.79683e-31	3.52297e-29	yes	up	6.43333	13.0467
TRINITY_DN22936_c0_g1	acyl-CoA--sterol O-acyltransferase 1-like [Cynara cardunculus var. scolymus])	3.275	1.71162	7.05811e-31	3.65326e-29	yes	up	3.27333	10.42
TRINITY_DN867_c0_g1	kinesin-like protein KIN-12F [Cynara cardunculus var. scolymus])	0.46	-1.11913	8.43937e-31	4.35902e-29	yes	down	7.00667	3.15667
TRINITY_DN10933_c0_g3	hypothetical protein E3N88_01291 [Mikania micrantha])	0.415	-1.26955	8.64636e-31	4.46281e-29	yes	down	24.45	9.84333
TRINITY_DN1009_c0_g1	uncharacterized protein LOC111886564 [Lactuca sativa])	0.345	-1.53724	9.47835e-31	4.88198e-29	yes	down	28.33	9.24667
TRINITY_DN8611_c0_g1	coiled-coil domain-containing protein SCD2 isoform X1 [Lactuca sativa])	3.328	1.7347	1.00935e-30	5.19521e-29	yes	up	3.56333	11.9
TRINITY_DN5260_c0_g1		2.93	1.55094	1.09925e-30	5.65001e-29	yes	up	8.79	24.3
TRINITY_DN692_c0_g2	Cupredoxin [Cynara cardunculus var. scolymus])	2.912	1.54196	1.25857e-30	6.46442e-29	yes	up	4.03333	8.44667
TRINITY_DN92961_c0_g1	U-box domain-containing protein 19-like isoform X1 [Cynara cardunculus var. scolymus])	0.328	-1.60915	1.29283e-30	6.63576e-29	yes	down	6.32667	2.01667
TRINITY_DN4065_c0_g1	expansin-like A1 [Artemisia annua])	2.346	1.22991	1.42248e-30	7.29613e-29	yes	up	103.093	237.6
TRINITY_DN8513_c0_g1	protein TOPLESS [Cynara cardunculus var. scolymus])	0.465	-1.10441	1.45926e-30	7.47955e-29	yes	down	53.9267	26.5333
TRINITY_DN10394_c0_g1	uncharacterized protein LOC112501654 [Cynara cardunculus var. scolymus])	4.243	2.08516	1.54844e-30	7.92567e-29	yes	up	1.03	4.27
TRINITY_DN30_c0_g1	protein argonaute MEL1-like [Cynara cardunculus var. scolymus])	0.147	-2.76554	1.66846e-30	8.53406e-29	yes	down	15.9633	2.44333
TRINITY_DN50948_c0_g1	uncharacterized protein LOC101249477 isoform X1 [Solanum lycopersicum])	8.94	3.16023	1.68294e-30	8.60215e-29	yes	up	0.33	2.87
TRINITY_DN29980_c0_g3		4.651	2.21768	1.72582e-30	8.81521e-29	yes	up	3.04667	13.6767
TRINITY_DN9368_c0_g1	probable E3 ubiquitin-protein ligase EDA40 isoform X1 [Cynara cardunculus var. scolymus])	2.232	1.15861	1.80217e-30	9.19879e-29	yes	up	4.51667	9.86
TRINITY_DN2457_c0_g1		0.052	-4.26679	1.99768e-30	1.01746e-28	yes	down	9.04667	0.446667
TRINITY_DN10503_c0_g4	hypothetical protein E3N88_38278 [Mikania micrantha])	0.167	-2.5839	1.99886e-30	1.01746e-28	yes	down	2.96	0.483333
TRINITY_DN12779_c0_g3	hypothetical protein CTI12_AA310680 [Artemisia annua])	3.162	1.6607	2.11481e-30	1.075e-28	yes	up	3.39333	10.49
TRINITY_DN79407_c0_g1	uncharacterized protein LOC110902995 [Helianthus annuus])	0.251	-1.99386	2.19348e-30	1.11422e-28	yes	down	19.2667	4.65667
TRINITY_DN1566_c0_g3		0.305	-1.71326	2.23026e-30	1.13212e-28	yes	down	13.9633	4.49
TRINITY_DN27941_c0_g1	hypothetical protein LSAT_3X15981 [Lactuca sativa])	0.397	-1.33382	2.30115e-30	1.16649e-28	yes	down	12.2867	4.8
TRINITY_DN3108_c1_g1		3.641	1.86425	2.37761e-30	1.20443e-28	yes	up	15.9933	45.22
TRINITY_DN27082_c0_g1	ethylene-responsive transcription factor ERF008 [Cynara cardunculus var. scolymus])	2.044	1.03161	2.55525e-30	1.29264e-28	yes	up	15.8133	31.33
TRINITY_DN3700_c1_g3	polycomb group protein FIE2 isoform X4 [Cynara cardunculus var. scolymus])	3.961	1.98582	2.76295e-30	1.39579e-28	yes	up	1.96333	7.43
TRINITY_DN14360_c1_g1	F-box/kelch-repeat protein SKIP30 [Cynara cardunculus var. scolymus])	2.602	1.37987	2.89249e-30	1.46023e-28	yes	up	22.61	57.1067
TRINITY_DN24052_c0_g1	14-3-3-like protein GF14 iota [Elaeis guineensis])	0.194	-2.3661	2.94701e-30	1.48673e-28	yes	down	14.1033	2.63667
TRINITY_DN9248_c0_g2		4.784	2.25836	3.97449e-30	1.99553e-28	yes	up	1.13	5.26667
TRINITY_DN60395_c0_g2	Zinc finger, Dof-type, partial [Cynara cardunculus var. scolymus])	3.981	1.99297	4.87175e-30	2.44104e-28	yes	up	1.56333	6.06333
TRINITY_DN12413_c0_g2	protein NRT1/ PTR FAMILY 2.7-like [Cynara cardunculus var. scolymus])	6.928	2.79245	5.5922e-30	2.79633e-28	yes	up	0.676667	4.55333
TRINITY_DN72940_c0_g2		0.19	-2.39507	6.24657e-30	3.11931e-28	yes	down	12.3033	2.26
TRINITY_DN2809_c1_g2	G-type lectin S-receptor-like serine/threonine-protein kinase At4g27290 isoform X2 [Cynara cardunculus var. scolymus])	2.939	1.55518	7.47571e-30	3.72049e-28	yes	up	17.91	35.1933
TRINITY_DN11535_c0_g1	uncharacterized protein LOC111889905 [Lactuca sativa])	0.38	-1.39489	7.50699e-30	3.73354e-28	yes	down	17.1167	6.33333
TRINITY_DN10816_c0_g2		0.108	-3.21083	7.59152e-30	3.77303e-28	yes	down	11.0167	1.15
TRINITY_DN26495_c1_g1	DDT domain-containing protein DDR4 [Lactuca sativa])	3.078	1.62191	1.0212e-29	5.06516e-28	yes	up	5.34	15.61
TRINITY_DN23795_c0_g1	auxin response factor 2A-like isoform X1 [Cynara cardunculus var. scolymus])	3.589	1.84349	1.06155e-29	5.26175e-28	yes	up	2.85	9.12
TRINITY_DN7104_c1_g1		0.14	-2.8373	1.0928e-29	5.41304e-28	yes	down	8.26	1.42
TRINITY_DN6718_c0_g1	BTB/POZ-like protein [Cynara cardunculus var. scolymus])	0.388	-1.3664	1.14726e-29	5.67897e-28	yes	down	9.88667	4.31
TRINITY_DN3715_c0_g1	hypothetical protein E3N88_45900 [Mikania micrantha])	4.39	2.13433	1.51106e-29	7.45479e-28	yes	up	3.35	14.2033
TRINITY_DN2244_c0_g1	hypothetical protein LSAT_4X85760 [Lactuca sativa])	2.427	1.27925	1.65268e-29	8.13709e-28	yes	up	7.02333	16.48
TRINITY_DN7871_c0_g2	hypothetical protein E3N88_17273 [Mikania micrantha])	9.638	3.26877	1.72309e-29	8.4781e-28	yes	up	0.503333	4.22333
TRINITY_DN41570_c0_g1	uncharacterized protein LOC110916980 [Helianthus annuus])	0.259	-1.94699	1.84402e-29	9.06704e-28	yes	down	13.2033	3.31667
TRINITY_DN12073_c0_g2	hypothetical protein F3Y22_tig00110904pilonHSYRG00114 [Hibiscus syriacus])	0.168	-2.57663	1.93853e-29	9.5254e-28	yes	down	22.4567	2.75
TRINITY_DN4022_c0_g1	hypothetical protein E3N88_45509 [Mikania micrantha])	2.02	1.01401	2.23036e-29	1.09375e-27	yes	up	30.8567	51.51
TRINITY_DN432_c0_g3	sulfhydryl oxidase 2-like isoform X1 [Cynara cardunculus var. scolymus])	2.833	1.50244	2.4268e-29	1.1885e-27	yes	up	2.48	6.85667
TRINITY_DN10888_c0_g1	17.5 kDa class I heat shock protein-like [Hevea brasiliensis])	0.106	-3.24001	2.61646e-29	1.28054e-27	yes	down	21.3933	2.14667
TRINITY_DN34266_c1_g5	UDP-galactose/UDP-glucose transporter 5 [Cynara cardunculus var. scolymus])	2.282	1.19059	2.72806e-29	1.33338e-27	yes	up	6.19667	13.4733
TRINITY_DN15995_c0_g1	BEACH domain-containing protein B isoform X2 [Cynara cardunculus var. scolymus])	0.414	-1.27362	2.8937e-29	1.41341e-27	yes	down	12.9067	5.43667
TRINITY_DN79057_c1_g1	protein POLLENLESS 3-LIKE 2 [Cynara cardunculus var. scolymus])	0.394	-1.34421	3.11828e-29	1.5193e-27	yes	down	10.0933	3.89333
TRINITY_DN6951_c0_g1	transcription factor bHLH130-like isoform X1 [Cynara cardunculus var. scolymus])	0.395	-1.33914	3.11874e-29	1.5193e-27	yes	down	21.0333	5.17667
TRINITY_DN27027_c0_g1	hypothetical protein Ccrd_002468 [Cynara cardunculus var. scolymus])	0.292	-1.77439	3.21807e-29	1.56562e-27	yes	down	10.4433	5.84667
TRINITY_DN1668_c0_g1	probable disease resistance protein At5g66900 [Helianthus annuus])	2.756	1.4628	3.26784e-29	1.58878e-27	yes	up	2.26667	5.99333
TRINITY_DN2820_c0_g2		2.9	1.53588	3.32445e-29	1.61524e-27	yes	up	7.67667	19.5767
TRINITY_DN8736_c0_g1	hypothetical protein EZV62_019138 [Acer yangbiense])	0.229	-2.12596	3.42977e-29	1.66531e-27	yes	down	5.25333	2.54
TRINITY_DN10955_c0_g1	RNA-directed DNA polymerase, eukaryota, Reverse transcriptase zinc-binding domain protein [Artemisia annua])	6.529	2.70684	3.57106e-29	1.73277e-27	yes	up	0.94	6.31667
TRINITY_DN10625_c0_g1	glutathione S-transferase T3-like isoform X1 [Lactuca sativa])	0.293	-1.77051	3.59715e-29	1.74314e-27	yes	down	8.13667	2.28667
TRINITY_DN6139_c0_g1	elongation factor 2 [Prunus yedoensis var. nudiflora])	0.153	-2.71289	3.67342e-29	1.77893e-27	yes	down	3.32333	0.473333
TRINITY_DN13231_c0_g2		0.069	-3.85244	3.77881e-29	1.82756e-27	yes	down	6.14	0.973333
TRINITY_DN4321_c0_g2		2.574	1.36417	3.966e-29	1.91433e-27	yes	up	21.12	43.3
TRINITY_DN13719_c0_g1	E4 SUMO-protein ligase PIAL2-like isoform X2 [Cynara cardunculus var. scolymus])	2.198	1.13613	4.16289e-29	2.00805e-27	yes	up	24.9467	17.0967
TRINITY_DN17674_c0_g2	uncharacterized protein LOC112517802 [Cynara cardunculus var. scolymus])	8.456	3.07992	4.2022e-29	2.02569e-27	yes	up	0.78	4.36333
TRINITY_DN4922_c0_g2		0.458	-1.12788	4.92077e-29	2.36743e-27	yes	down	115.08	58.6433
TRINITY_DN11819_c0_g2	myb family transcription factor PHL8 isoform X1 [Cynara cardunculus var. scolymus])	2.03	1.02115	5.0791e-29	2.44201e-27	yes	up	14.4633	19.8
TRINITY_DN5698_c0_g2	gibberellin 2-beta-dioxygenase 1-like [Cynara cardunculus var. scolymus])	0.465	-1.10485	5.56469e-29	2.67199e-27	yes	down	16.9267	7.70333
TRINITY_DN3319_c0_g1	uncharacterized protein LOC112513403 [Cynara cardunculus var. scolymus])	2.243	1.1655	5.68809e-29	2.72947e-27	yes	up	33.6767	73.6733
TRINITY_DN18938_c0_g1	protein kinase PINOID [Cynara cardunculus var. scolymus])	2.742	1.45514	5.70398e-29	2.73531e-27	yes	up	3.01333	8.06333
TRINITY_DN736_c0_g2		4.898	2.29222	5.81418e-29	2.78635e-27	yes	up	1.77333	8.44333
TRINITY_DN10841_c0_g1	F-box/LRR-repeat protein 3 [Helianthus annuus])	0.419	-1.25581	5.96263e-29	2.85563e-27	yes	down	15.89	5.70667
TRINITY_DN12290_c0_g1	hypothetical protein LSAT_3X5680 [Lactuca sativa])	3.324	1.73272	6.0824e-29	2.9111e-27	yes	up	4.68	15.0333
TRINITY_DN29883_c0_g1	cationic amino acid transporter 5 [Cynara cardunculus var. scolymus])	0.27	-1.88831	7.59666e-29	3.62408e-27	yes	down	4.69333	1.24
TRINITY_DN1030_c1_g1	hypothetical protein Ccrd_012958 [Cynara cardunculus var. scolymus])	0.462	-1.113	8.55001e-29	4.07624e-27	yes	down	13	5.87667
TRINITY_DN1029_c0_g2		0.051	-4.28597	9.20465e-29	4.38551e-27	yes	down	10.6333	0.933333
TRINITY_DN3923_c0_g1	protein BREAST CANCER SUSCEPTIBILITY 2 homolog B-like [Cynara cardunculus var. scolymus])	0.438	-1.19055	1.10322e-28	5.22246e-27	yes	down	19.46	7.24667
TRINITY_DN4347_c0_g1	hypothetical protein Ccrd_009081 [Cynara cardunculus var. scolymus])	3.554	1.82952	1.27261e-28	6.00889e-27	yes	up	6.32333	22.0033
TRINITY_DN17113_c0_g1	beta-glucosidase 34 [Artemisia annua])	0.316	-1.66184	1.39991e-28	6.60572e-27	yes	down	5.47	1.69
TRINITY_DN79_c0_g2	probable galacturonosyltransferase 13 isoform X1 [Cynara cardunculus var. scolymus])	2.29	1.1951	1.60502e-28	7.55908e-27	yes	up	3.70333	8.30667
TRINITY_DN3358_c0_g2	E3 ubiquitin-protein ligase RNF8-like [Lactuca sativa])	24.759	4.62987	1.80446e-28	8.48212e-27	yes	up	0.806667	9.74333
TRINITY_DN5757_c0_g1		0.264	-1.92287	1.89906e-28	8.92109e-27	yes	down	86.44	20.91
TRINITY_DN18055_c0_g1	uncharacterized protein LOC111896259 [Lactuca sativa])	0.023	-5.41228	1.94689e-28	9.13994e-27	yes	down	3.95	0.966667
TRINITY_DN40647_c0_g1		3.125	1.64396	1.98331e-28	9.30502e-27	yes	up	9.31667	22.21
TRINITY_DN22116_c0_g1	fasciclin-like arabinogalactan protein 15 [Cynara cardunculus var. scolymus])	2.005	1.00338	2.1071e-28	9.87325e-27	yes	up	10.2533	20.93
TRINITY_DN32612_c0_g1	BURP domain-containing protein [Artemisia annua])	3.529	1.81922	2.20975e-28	1.03411e-26	yes	up	11.1267	37.2133
TRINITY_DN12194_c0_g1	ethylene-responsive transcription factor ERF025-like [Lactuca sativa])	3.16	1.66011	2.31461e-28	1.08181e-26	yes	up	6.62	20.2
TRINITY_DN23082_c0_g1	putative protein of unknown function DUF303, acetylesterase [Cynara cardunculus var. scolymus])	0.322	-1.63588	3.14155e-28	1.46459e-26	yes	down	19.2433	11.3867
TRINITY_DN17436_c0_g1	cinnamoyl-CoA reductase 2-like [Cynara cardunculus var. scolymus])	2.382	1.25221	3.39101e-28	1.57889e-26	yes	up	8.35667	18.3
TRINITY_DN28933_c0_g1		0.094	-3.40791	3.39411e-28	1.57933e-26	yes	down	9.38333	0.786667
TRINITY_DN20041_c0_g2	homeobox-leucine zipper protein HAT22-like isoform X2 [Lactuca sativa])	0.493	-1.02164	3.64036e-28	1.69285e-26	yes	down	20.81	10
TRINITY_DN5134_c0_g1	shikimate O-hydroxycinnamoyltransferase-like [Cynara cardunculus var. scolymus])	0.413	-1.27545	4.08667e-28	1.89561e-26	yes	down	245.117	97.8
TRINITY_DN46588_c0_g1	pentatricopeptide repeat-containing protein At5g39680-like [Cynara cardunculus var. scolymus])	2.445	1.28974	4.18005e-28	1.93648e-26	yes	up	2.44667	5.82667
TRINITY_DN10376_c0_g1	uncharacterized protein LOC112520401 [Cynara cardunculus var. scolymus])	0.072	-3.80485	4.24601e-28	1.96334e-26	yes	down	14.9033	2.55667
TRINITY_DN1489_c1_g1	G2/mitotic-specific cyclin S13-7-like [Cynara cardunculus var. scolymus])	0.479	-1.06266	4.85686e-28	2.24298e-26	yes	down	29.25	12.0333
TRINITY_DN2772_c0_g4		0.199	-2.32669	5.62578e-28	2.59483e-26	yes	down	7.72333	1.63333
TRINITY_DN4658_c1_g1		0.257	-1.95763	6.27943e-28	2.8945e-26	yes	down	13.6067	3.22333
TRINITY_DN8791_c0_g2	homeodomain-like superfamily protein [Artemisia annua])	6.397	2.67736	6.63684e-28	3.05734e-26	yes	up	1.37667	8.51667
TRINITY_DN19376_c0_g1	uncharacterized protein LOC112512873 [Cynara cardunculus var. scolymus])	6.007	2.58662	7.1641e-28	3.29611e-26	yes	up	0.603333	3.54333
TRINITY_DN3455_c0_g4	receptor-like cytosolic serine/threonine-protein kinase RBK2 [Lactuca sativa])	2.51	1.32758	7.59104e-28	3.48819e-26	yes	up	4.39	10.7333
TRINITY_DN5921_c0_g1	mitogen-activated protein kinase kinase kinase 18-like [Helianthus annuus])	7.733	2.95111	1.07955e-27	4.9391e-26	yes	up	0.85	5.82333
TRINITY_DN3924_c0_g1	PREDICTED: uncharacterized protein LOC109184443 [Ipomoea nil])	3.587	1.84265	1.18294e-27	5.4088e-26	yes	up	3.58	9.13333
TRINITY_DN40412_c0_g2	myb-related protein 2-like isoform X2 [Cynara cardunculus var. scolymus])	0.395	-1.33991	1.32662e-27	6.0545e-26	yes	down	12.13	4.69667
TRINITY_DN1788_c0_g1		7.253	2.85857	1.4057e-27	6.40743e-26	yes	up	1.42	12.67
TRINITY_DN158_c0_g1	uncharacterized protein LOC112515100 [Cynara cardunculus var. scolymus])	2.02	1.01449	1.50074e-27	6.83223e-26	yes	up	12.48	22.8667
TRINITY_DN1239_c0_g1	probable protein phosphatase 2C 12 [Helianthus annuus])	2.226	1.15467	2.12617e-27	9.6142e-26	yes	up	4.53333	9.84333
TRINITY_DN19648_c0_g1	hypothetical protein CTI12_AA080440 [Artemisia annua])	0.261	-1.93986	2.9207e-27	1.31665e-25	yes	down	4.40667	0.963333
TRINITY_DN6332_c0_g1		8.772	3.13294	2.94062e-27	1.32483e-25	yes	up	1.87	16.7967
TRINITY_DN68061_c0_g1	uncharacterized protein LOC112519247 [Cynara cardunculus var. scolymus])	2.528	1.33799	3.24267e-27	1.45912e-25	yes	up	29.81	70.3267
TRINITY_DN77382_c0_g3	BnaC02g42660D [Brassica napus])	0.229	-2.12364	3.2691e-27	1.47012e-25	yes	down	5.39667	1.21
TRINITY_DN42451_c0_g1	Zinc finger, RING/FYVE/PHD-type [Cynara cardunculus var. scolymus])	0.274	-1.86759	3.46988e-27	1.55851e-25	yes	down	5.93667	1.58667
TRINITY_DN5882_c1_g2	G-protein beta WD-40 repeat-containing protein [Artemisia annua])	0.432	-1.21087	3.70549e-27	1.66332e-25	yes	down	17.5333	9.62
TRINITY_DN13776_c0_g1		4.129	2.04588	3.72659e-27	1.67177e-25	yes	up	4.13333	19.8667
TRINITY_DN866_c0_g2	zinc finger BED domain-containing protein RICESLEEPER 1-like [Lactuca sativa])	0.228	-2.13499	3.87941e-27	1.73927e-25	yes	down	9.3	2.26333
TRINITY_DN11253_c0_g1	hypothetical protein E3N88_38453 [Mikania micrantha])	2.258	1.17527	4.11741e-27	1.84373e-25	yes	up	8.59	18.07
TRINITY_DN519_c0_g2		139.102	7.12	4.12585e-27	1.84639e-25	yes	up	0.06	8.07
TRINITY_DN32266_c0_g1		4.14	2.04952	4.14022e-27	1.85169e-25	yes	up	9.37667	36.41
TRINITY_DN3403_c1_g2	geraniol synthase [Atractylodes lancea])	2.597	1.3769	4.14515e-27	1.85277e-25	yes	up	13.04	31.6633
TRINITY_DN4148_c0_g1	protein FAR1-RELATED SEQUENCE 5-like [Cynara cardunculus var. scolymus])	6.85	2.77604	4.23611e-27	1.89228e-25	yes	up	0.556667	3.93333
TRINITY_DN78600_c0_g1	signal peptide peptidase-like 1 [Helianthus annuus])	0.211	-2.24573	5.80356e-27	2.58464e-25	yes	down	16.7567	10.2733
TRINITY_DN16697_c0_g1	No apical meristem (NAM) protein, partial [Cynara cardunculus var. scolymus])	0.431	-1.21287	6.00321e-27	2.67194e-25	yes	down	22.6367	9.06667
TRINITY_DN23053_c1_g2		4.438	2.15001	6.60094e-27	2.9362e-25	yes	up	5.20667	22.0533
TRINITY_DN2500_c0_g1		0.07	-3.8347	6.85164e-27	3.04588e-25	yes	down	9.6	0.85
TRINITY_DN1625_c0_g1	hypothetical protein CTI12_AA010480 [Artemisia annua])	0.494	-1.01783	7.25257e-27	3.22023e-25	yes	down	17.69	9.37
TRINITY_DN12532_c0_g1	hypothetical protein E3N88_12327 [Mikania micrantha])	0.312	-1.68266	7.71804e-27	3.42278e-25	yes	down	9.95333	3.57333
TRINITY_DN36332_c0_g1	Chalcone/stilbene synthase, active site-containing protein [Artemisia annua])	0.213	-2.23155	8.26853e-27	3.6625e-25	yes	down	7.10333	1.47333
TRINITY_DN7669_c0_g1		0.171	-2.549	8.76817e-27	3.87915e-25	yes	down	28.3867	3
TRINITY_DN19604_c0_g2	uncharacterized protein LOC111877077 [Lactuca sativa])	0.173	-2.52783	9.08855e-27	4.01848e-25	yes	down	7.98667	1.25333
TRINITY_DN3011_c0_g1	transcription factor PIF1-like [Lactuca sativa])	0.446	-1.16391	9.47229e-27	4.18564e-25	yes	down	8.14333	3.46667
TRINITY_DN3378_c0_g1	uncharacterized protein LOC112527480 [Cynara cardunculus var. scolymus])	5.411	2.43584	9.75321e-27	4.30719e-25	yes	up	3.56333	13.9433
TRINITY_DN1893_c0_g1	PREDICTED: uncharacterized protein LOC109136493 [Beta vulgaris subsp. vulgaris])	0.118	-3.08309	1.05848e-26	4.66604e-25	yes	down	3.89	0.47
TRINITY_DN5300_c0_g2	putative cyclin-B3-1 isoform X1 [Helianthus annuus])	2.162	1.11218	1.09791e-26	4.83557e-25	yes	up	3.79667	8.05333
TRINITY_DN12244_c0_g2	UDP-glucose 6-dehydrogenase 3-like isoform X1 [Lactuca sativa])	2.422	1.27637	1.09825e-26	4.83557e-25	yes	up	4.45667	10.5133
TRINITY_DN17875_c0_g1	hypothetical protein LSAT_2X136881 [Lactuca sativa])	0.461	-1.11634	1.3435e-26	5.89427e-25	yes	down	12.7167	5.84
TRINITY_DN3280_c0_g2	lysine-specific demethylase JMJ706-like [Cynara cardunculus var. scolymus])	24.549	4.61757	1.40228e-26	6.1485e-25	yes	up	0.23	4.32667
TRINITY_DN1748_c0_g1	ent-kaurenoic acid oxidase 2-like [Cynara cardunculus var. scolymus])	2.729	1.44841	1.42035e-26	6.22404e-25	yes	up	7.6	14.1433
TRINITY_DN3040_c0_g4		45.063	5.49386	1.45425e-26	6.36503e-25	yes	up	0.356667	15.2133
TRINITY_DN25228_c0_g1	protein CHLOROPLAST IMPORT APPARATUS 2-like [Cynara cardunculus var. scolymus])	2.323	1.21625	1.491e-26	6.52198e-25	yes	up	4.51667	8.97
TRINITY_DN10114_c0_g1	copia LTR rider, partial [Trifolium pratense])	18.611	4.21806	1.59021e-26	6.95184e-25	yes	up	0.523333	9.38667
TRINITY_DN5870_c0_g1	protein FIZZY-RELATED 2-like [Cynara cardunculus var. scolymus])	0.466	-1.10122	1.91932e-26	8.38065e-25	yes	down	10.1433	4.39
TRINITY_DN6902_c0_g1	Fatty acid desaturase, type 2 [Cynara cardunculus var. scolymus])	0.099	-3.33116	1.92819e-26	8.41439e-25	yes	down	4.40667	0.546667
TRINITY_DN2734_c0_g1	squalene synthase-like [Helianthus annuus])	0.425	-1.23322	2.03699e-26	8.87869e-25	yes	down	9.12	7.81333
TRINITY_DN5343_c0_g1	hypothetical protein E3N88_19761 [Mikania micrantha])	2.198	1.13611	2.06336e-26	8.98832e-25	yes	up	7.92	17.03
TRINITY_DN1232_c1_g3	glycine-rich domain-containing protein 1 isoform X2 [Cynara cardunculus var. scolymus])	2.171	1.11827	2.40766e-26	1.04696e-24	yes	up	11.89	21.5633
TRINITY_DN7201_c0_g1	Protein gar2, putative [Ricinus communis])	0.247	-2.01549	2.6153e-26	1.13524e-24	yes	down	6.33333	1.52333
TRINITY_DN11232_c0_g1	uncharacterized protein C32A11.02c-like [Quercus suber])	0.123	-3.02188	2.95211e-26	1.27918e-24	yes	down	2.81	0.34
TRINITY_DN9195_c1_g1		0.111	-3.16692	3.0339e-26	1.31231e-24	yes	down	3.99667	0.323333
TRINITY_DN15388_c0_g1	galactinol synthase 2 [Cynara cardunculus var. scolymus])	5.061	2.33936	3.29271e-26	1.42175e-24	yes	up	1.38	6.78
TRINITY_DN5438_c0_g1	chaperone protein dnaJ 11, chloroplastic-like isoform X1 [Cynara cardunculus var. scolymus])	0.309	-1.6923	3.33831e-26	1.4406e-24	yes	down	16.9467	5.08
TRINITY_DN2646_c0_g1	FRIGIDA-like protein 2 [Cynara cardunculus var. scolymus])	2.128	1.08976	3.41852e-26	1.47434e-24	yes	up	7.24	14.78
TRINITY_DN7107_c0_g1	Eukaryotic initiation factor 4A-2 [Hibiscus syriacus])	0.349	-1.52009	3.51649e-26	1.51571e-24	yes	down	15.59	5.44667
TRINITY_DN31267_c0_g1	Bet v I domain-containing protein [Artemisia annua])	0.038	-4.70264	3.53295e-26	1.52191e-24	yes	down	15.0333	0.45
TRINITY_DN6199_c2_g1	solute carrier family 35 member F1-like isoform X1 [Helianthus annuus])	0.34	-1.55774	3.55225e-26	1.52934e-24	yes	down	20.8167	11.7733
TRINITY_DN33107_c1_g1	heavy metal-associated isoprenylated plant protein 26-like [Cynara cardunculus var. scolymus])	11.659	3.54339	3.67645e-26	1.58096e-24	yes	up	0.756667	8.53667
TRINITY_DN29194_c1_g1		2.73	1.44907	3.82812e-26	1.64522e-24	yes	up	7.48667	21.5567
TRINITY_DN46297_c0_g1	transcription factor MYB73-like [Cynara cardunculus var. scolymus])	2.03	1.0216	3.83158e-26	1.64575e-24	yes	up	10.69	21.06
TRINITY_DN5562_c0_g2	protein indeterminate-domain 12 [Cynara cardunculus var. scolymus])	0.476	-1.06947	3.91935e-26	1.68247e-24	yes	down	11.6067	5.39
TRINITY_DN4086_c0_g1		0.18	-2.47411	4.03036e-26	1.72911e-24	yes	down	11.4567	2.33667
TRINITY_DN3358_c0_g3	Protein required for normal rRNA processing [Handroanthus impetiginosus])	0.192	-2.38342	4.11346e-26	1.76271e-24	yes	down	8.69333	1.81
TRINITY_DN10992_c0_g4	hypothetical protein CTI12_AA488250 [Artemisia annua])	7.442	2.89578	4.11739e-26	1.76337e-24	yes	up	0.476667	3.50333
TRINITY_DN25847_c0_g1		5.653	2.499	4.51829e-26	1.93394e-24	yes	up	0.88	4.83667
TRINITY_DN45663_c0_g1	protein KINESIN LIGHT CHAIN-RELATED 2-like [Cynara cardunculus var. scolymus])	0.205	-2.2869	4.59937e-26	1.9675e-24	yes	down	3.57667	0.716667
TRINITY_DN7967_c0_g1	uncharacterized protein LOC112529588 [Cynara cardunculus var. scolymus])	0.403	-1.3126	4.78455e-26	2.04554e-24	yes	down	9.33333	3.75
TRINITY_DN46250_c0_g1	probable aquaporin TIP-type RB7-5A [Cynara cardunculus var. scolymus])	5.701	2.5113	5.35781e-26	2.28664e-24	yes	up	1.22667	6.78
TRINITY_DN7891_c0_g1	lung seven transmembrane receptor family protein [Artemisia annua])	0.035	-4.8372	5.72434e-26	2.44024e-24	yes	down	8.07667	0.683333
TRINITY_DN10877_c0_g2	ankyrin repeat-containing domain, PGG domain protein [Artemisia annua])	20.216	4.33742	6.5893e-26	2.80087e-24	yes	up	0.426667	8.27333
TRINITY_DN2849_c0_g2		0.394	-1.34407	7.84006e-26	3.32677e-24	yes	down	11.5133	4.41667
TRINITY_DN16212_c0_g1	hypothetical protein E3N88_23968 [Mikania micrantha])	0.429	-1.22083	8.06939e-26	3.42014e-24	yes	down	15.7733	6.08667
TRINITY_DN6189_c1_g2		10.414	3.3805	8.51969e-26	3.60892e-24	yes	up	0.996667	5.64667
TRINITY_DN21152_c0_g1	cinnamyl alcohol dehydrogenase 3 [Carthamus tinctorius])	0.474	-1.07736	8.76508e-26	3.70648e-24	yes	down	20.2233	10.5467
TRINITY_DN2927_c1_g1	PAL4 [Saussurea involucrata])	3.568	1.83528	8.80411e-26	3.72085e-24	yes	up	8.50333	28.8
TRINITY_DN4910_c0_g1	Barwin-like endoglucanase [Cynara cardunculus var. scolymus])	2.703	1.43454	9.20241e-26	3.88695e-24	yes	up	3.8	14.9767
TRINITY_DN38867_c0_g3	40S ribosomal protein S3a-like [Helianthus annuus])	11.045	3.46535	1.02207e-25	4.30965e-24	yes	up	2.07667	21.7067
TRINITY_DN9147_c0_g1	alcohol dehydrogenase-like 3 [Cynara cardunculus var. scolymus])	7.709	2.94663	1.04378e-25	4.39869e-24	yes	up	0.523333	3.95
TRINITY_DN8418_c0_g1	galactinol synthase 2-like [Cynara cardunculus var. scolymus])	3.312	1.72776	1.08616e-25	4.57466e-24	yes	up	4.13333	9.30333
TRINITY_DN26964_c0_g1		0.035	-4.83791	1.10239e-25	4.63773e-24	yes	down	9.3	0.316667
TRINITY_DN101804_c0_g1	omega-hydroxypalmitate O-feruloyl transferase [Cynara cardunculus var. scolymus])	2.104	1.07288	1.35739e-25	5.70723e-24	yes	up	6.85333	14.04
TRINITY_DN8002_c0_g2	probable sucrose-phosphate synthase 1 [Cynara cardunculus var. scolymus])	2.455	1.29587	1.3762e-25	5.78304e-24	yes	up	5.79667	13.8367
TRINITY_DN5127_c0_g1		3.025	1.59698	1.40714e-25	5.90965e-24	yes	up	13.2667	37.6533
TRINITY_DN630_c0_g1	Serine hydroxymethyltransferase [Macleaya cordata])	0.284	-1.81839	1.48903e-25	6.25002e-24	yes	down	11.1933	2.97
TRINITY_DN9195_c0_g1		0.166	-2.5899	1.71575e-25	7.19345e-24	yes	down	5.92333	0.976667
TRINITY_DN5562_c0_g3	hypothetical protein E3N88_21427 [Mikania micrantha])	0.476	-1.07097	1.74808e-25	7.32486e-24	yes	down	8.22333	3.81667
TRINITY_DN21476_c0_g2	uncharacterized protein LOC112520108 [Cynara cardunculus var. scolymus])	3.136	1.64908	1.81644e-25	7.60263e-24	yes	up	4.24	10.52
TRINITY_DN1565_c0_g1	putative methyltransferase PMT11 [Capsicum baccatum])	41.431	5.37264	1.81794e-25	7.60461e-24	yes	up	0.523333	15.66
TRINITY_DN57872_c0_g2	protein IWS1 homolog 1-like isoform X1 [Cynara cardunculus var. scolymus])	0.077	-3.70498	1.91533e-25	8.0029e-24	yes	down	3.50333	0.283333
TRINITY_DN105_c0_g1		0.14	-2.83944	2.1292e-25	8.87141e-24	yes	down	14.8933	1.96333
TRINITY_DN19187_c0_g1	CSC1-like protein At3g54510 isoform X3 [Cynara cardunculus var. scolymus])	0.348	-1.52204	2.17981e-25	9.07714e-24	yes	down	9.52333	3.20667
TRINITY_DN53138_c0_g1	hypothetical protein FH972_026031 [Carpinus fangiana])	0.012	-6.37049	2.25816e-25	9.39807e-24	yes	down	6.66667	0.08
TRINITY_DN4310_c0_g1	SH3 domain-containing protein 1 isoform X1 [Cynara cardunculus var. scolymus])	2.121	1.08479	2.32153e-25	9.65637e-24	yes	up	6.77667	14.01
TRINITY_DN8089_c0_g1	cysteine-rich receptor-like protein kinase 2 [Cynara cardunculus var. scolymus])	2.998	1.58377	2.40573e-25	9.97843e-24	yes	up	3.21667	8.75333
TRINITY_DN32679_c0_g1	hypothetical protein E3N88_20705 [Mikania micrantha])	2.307	1.20571	2.55562e-25	1.05882e-23	yes	up	6.73333	15.0967
TRINITY_DN13785_c0_g1	Ty3/gypsy retrotransposon protein [Beta vulgaris subsp. vulgaris])	0.104	-3.26645	2.64424e-25	1.09492e-23	yes	down	3.10667	0.183333
TRINITY_DN66508_c0_g1	E3 ubiquitin-protein ligase RMA1H1-like [Cynara cardunculus var. scolymus])	0.317	-1.65518	2.74276e-25	1.13508e-23	yes	down	11.5567	3.56333
TRINITY_DN69263_c1_g1	hypothetical protein LSAT_3X46781 [Lactuca sativa])	31.339	4.96991	2.74753e-25	1.13642e-23	yes	up	0.126667	3.60667
TRINITY_DN4507_c0_g2	hypothetical protein LSAT_9X57361 [Lactuca sativa])	3.422	1.77501	3.45804e-25	1.42231e-23	yes	up	0.993333	5.79333
TRINITY_DN2071_c0_g2	formin-binding protein 4 isoform X1 [Cynara cardunculus var. scolymus])	0.009	-6.8644	3.47215e-25	1.42732e-23	yes	down	6.02	0.0633333
TRINITY_DN23279_c0_g1	uncharacterized protein LOC116124897 [Pistacia vera])	2.552	1.35184	3.63382e-25	1.49295e-23	yes	up	6.34	13.8167
TRINITY_DN16012_c0_g1		22.596	4.49796	3.72174e-25	1.52736e-23	yes	up	0.176667	3.52333
TRINITY_DN69099_c0_g1	probable protein S-acyltransferase 23 isoform X1 [Cynara cardunculus var. scolymus])	9.221	3.205	3.7427e-25	1.53511e-23	yes	up	1.83333	15.48
TRINITY_DN5567_c0_g2		0.36	-1.47505	3.78217e-25	1.55044e-23	yes	down	15.2033	5.25667
TRINITY_DN8586_c0_g1		0.435	-1.20096	3.95452e-25	1.61929e-23	yes	down	30.2833	16.0667
TRINITY_DN9252_c0_g3	hypothetical protein F8388_025467 [Cannabis sativa])	0.078	-3.67814	5.02202e-25	2.05185e-23	yes	down	4.34	0.333333
TRINITY_DN20084_c0_g1		2.083	1.05866	5.09336e-25	2.07984e-23	yes	up	26.6433	47.8433
TRINITY_DN15276_c0_g2	Leucine-rich repeat-containing protein [Cynara cardunculus var. scolymus])	0.021	-5.5903	5.26155e-25	2.14614e-23	yes	down	7.59667	0.95
TRINITY_DN9104_c0_g1	ankyrin repeat-containing protein ITN1-like [Lactuca sativa])	4.359	2.12405	5.72159e-25	2.33121e-23	yes	up	2.85333	11.8633
TRINITY_DN860_c1_g2	hypothetical protein LSAT_4X18840 [Lactuca sativa])	2.881	1.52671	5.75608e-25	2.34396e-23	yes	up	9.27	26.3967
TRINITY_DN27647_c0_g1		0.256	-1.96755	6.01517e-25	2.44542e-23	yes	down	29.3967	7.16333
TRINITY_DN10847_c0_g2	LOW QUALITY PROTEIN: kinesin-like protein KIN-6 [Cynara cardunculus var. scolymus])	18.091	4.17718	6.68921e-25	2.71196e-23	yes	up	0.84	14.12
TRINITY_DN47230_c0_g1	DNA-binding pseudobarrel domain-containing protein [Artemisia annua])	3.33	1.73555	6.90366e-25	2.79737e-23	yes	up	3.57667	8.12
TRINITY_DN7563_c0_g1	disintegrin and metalloproteinase domain-containing protein B-like [Quercus suber])	0.182	-2.45839	7.01622e-25	2.84142e-23	yes	down	2.86	0.506667
TRINITY_DN8701_c1_g3		0.148	-2.7524	7.24791e-25	2.93363e-23	yes	down	7.96333	1.13667
TRINITY_DN44038_c0_g1		0.214	-2.22116	7.75614e-25	3.1359e-23	yes	down	14.2867	4.16
TRINITY_DN21340_c0_g2	protein EARLY-RESPONSIVE TO DEHYDRATION 7, chloroplastic-like [Cynara cardunculus var. scolymus])	2.484	1.31287	9.1568e-25	3.69814e-23	yes	up	25.8733	62.2733
TRINITY_DN10877_c0_g3	ankyrin repeat-containing domain, PGG domain protein [Artemisia annua])	26.839	4.74626	9.67553e-25	3.9055e-23	yes	up	0.336667	8.73333
TRINITY_DN8813_c0_g1	TOM1-like protein 5 [Lactuca sativa])	4.412	2.14156	1.03699e-24	4.17894e-23	yes	up	1.83333	7.33667
TRINITY_DN12061_c0_g1	uncharacterized protein LOC111877792 [Lactuca sativa])	2.472	1.30539	1.08671e-24	4.36972e-23	yes	up	13.0867	20.0167
TRINITY_DN12086_c2_g2	protein PHR1-LIKE 2-like [Cynara cardunculus var. scolymus])	0.398	-1.32886	1.25053e-24	5.02573e-23	yes	down	37.3833	14.2567
TRINITY_DN3622_c0_g1	putative nuclease HARBI1 [Cynara cardunculus var. scolymus])	3.865	1.95065	1.49087e-24	5.98184e-23	yes	up	6.95333	20.7533
TRINITY_DN15673_c0_g3	probable serine/threonine-protein kinase PBL3 [Cynara cardunculus var. scolymus])	2.342	1.22798	1.49814e-24	6.00773e-23	yes	up	4.36	9.94
TRINITY_DN4006_c0_g1	hypothetical protein Saspl_005663 [Salvia splendens])	48.551	5.60142	1.62469e-24	6.51166e-23	yes	up	0.303333	14.0267
TRINITY_DN31646_c0_g2	omega-6 fatty acid desaturase, endoplasmic reticulum-like [Cynara cardunculus var. scolymus])	4.502	2.1707	1.66054e-24	6.65172e-23	yes	up	14.4767	59.8267
TRINITY_DN8052_c0_g1	uncharacterized protein LOC112513133 isoform X1 [Cynara cardunculus var. scolymus])	2.107	1.0753	2.37073e-24	9.47084e-23	yes	up	8.08333	16.5967
TRINITY_DN11176_c0_g2	cyclin-dependent kinase B2-2 [Cynara cardunculus var. scolymus])	0.457	-1.12908	2.42256e-24	9.66742e-23	yes	down	17.5667	7.80333
TRINITY_DN79388_c0_g1	diacylglycerol kinase 5-like [Cynara cardunculus var. scolymus])	2.562	1.35732	2.42552e-24	9.67397e-23	yes	up	4.11333	7.86667
TRINITY_DN15057_c1_g2	serine/threonine-protein kinase PCRK1-like [Cynara cardunculus var. scolymus])	4.366	2.12618	2.44601e-24	9.75044e-23	yes	up	1.52667	8.15667
TRINITY_DN10247_c1_g4		0.06	-4.04881	2.47631e-24	9.86589e-23	yes	down	5.01	0.296667
TRINITY_DN1884_c0_g1	transposase, Ptta/En/Spm [Artemisia annua])	2.81	1.49075	2.48457e-24	9.88812e-23	yes	up	13.33	24.3367
TRINITY_DN25364_c0_g2	nitrate regulatory gene2 protein-like [Lactuca sativa])	3.623	1.85737	2.49134e-24	9.9097e-23	yes	up	0.706667	2.49667
TRINITY_DN9031_c0_g1		0.19	-2.39517	2.54444e-24	1.011e-22	yes	down	51.3333	7.76667
TRINITY_DN29536_c0_g3	putative vesicle-associated membrane protein 726 [Cynara cardunculus var. scolymus])	6.697	2.74346	2.6418e-24	1.04912e-22	yes	up	0.693333	4.75333
TRINITY_DN7412_c0_g1	zinc finger MYM-type protein 1-like [Lactuca sativa])	0.386	-1.37315	2.66345e-24	1.05715e-22	yes	down	19.7267	3.39667
TRINITY_DN6146_c2_g1		0.265	-1.91507	2.81236e-24	1.11565e-22	yes	down	9.24333	2.25333
TRINITY_DN12528_c0_g2		0.022	-5.52564	2.81866e-24	1.11755e-22	yes	down	26.3	1.05667
TRINITY_DN18181_c0_g1	non-specific lipid-transfer protein 2 [Cynara cardunculus var. scolymus])	14.291	3.83704	3.08284e-24	1.22032e-22	yes	up	0.82	11.13
TRINITY_DN1213_c1_g3	proteasome subunit beta type-5-B-like [Cynara cardunculus var. scolymus])	0.184	-2.43926	3.18191e-24	1.25819e-22	yes	down	7.88333	1.33667
TRINITY_DN1567_c1_g1	copper transport protein CCH-like [Helianthus annuus])	0.153	-2.70873	3.2297e-24	1.2764e-22	yes	down	14.4067	2.33
TRINITY_DN1268_c4_g1	Transcription factor, K-box [Cynara cardunculus var. scolymus])	0.334	-1.58169	3.27333e-24	1.29295e-22	yes	down	9.54667	10.2567
TRINITY_DN9581_c0_g1	uncharacterized protein LOC111909941 isoform X1 [Lactuca sativa])	0.126	-2.99265	3.31898e-24	1.31028e-22	yes	down	2.92	0.476667
TRINITY_DN29941_c0_g3	PHD finger protein At1g33420 [Lactuca sativa])	0.312	-1.68182	3.41123e-24	1.34597e-22	yes	down	16.24	5.09
TRINITY_DN23374_c0_g1	probable pectate lyase 12 [Cynara cardunculus var. scolymus])	0.464	-1.10918	3.74811e-24	1.47495e-22	yes	down	12.25	5.52667
TRINITY_DN9576_c0_g1	putative ribonuclease H-like domain-containing protein [Helianthus annuus])	6.149	2.62038	4.01464e-24	1.57731e-22	yes	up	1.31667	8.91
TRINITY_DN74859_c1_g3		2.26	1.17662	4.10204e-24	1.60993e-22	yes	up	13.4433	29.16
TRINITY_DN3273_c0_g1		0.466	-1.10072	4.53012e-24	1.77416e-22	yes	down	13.6967	10.5667
TRINITY_DN477_c0_g2	uncharacterized protein LOC112511086 [Cynara cardunculus var. scolymus])	0.395	-1.3396	5.45331e-24	2.13006e-22	yes	down	162.257	62.3667
TRINITY_DN4475_c6_g1		2.047	1.0333	5.81368e-24	2.26841e-22	yes	up	234.76	249.513
TRINITY_DN6786_c0_g1		0.39	-1.35804	5.94873e-24	2.31988e-22	yes	down	10.91	5.00333
TRINITY_DN3026_c0_g1	hypothetical protein CTI12_AA232420 [Artemisia annua])	3.49	1.8034	6.16539e-24	2.40183e-22	yes	up	0.76	3.25333
TRINITY_DN6088_c0_g4	putative tripeptidyl-peptidase II [Rosa chinensis])	8.533	3.09312	6.41775e-24	2.49882e-22	yes	up	0.75	5.22333
TRINITY_DN42883_c0_g1	heparanase-like protein 3 [Cynara cardunculus var. scolymus])	3.416	1.77212	6.57162e-24	2.55738e-22	yes	up	2.18667	5.64
TRINITY_DN6017_c0_g1	uncharacterized protein LOC111876457 [Lactuca sativa])	0.331	-1.59549	6.91557e-24	2.68981e-22	yes	down	10.79	3.89667
TRINITY_DN37108_c0_g1	polyadenylate-binding protein 1-like [Lactuca sativa])	0.039	-4.69791	6.94769e-24	2.70001e-22	yes	down	2.40667	0.286667
TRINITY_DN90363_c0_g1	uncharacterized protein LOC112503493 [Cynara cardunculus var. scolymus])	3.65	1.86788	6.94912e-24	2.70001e-22	yes	up	10.68	36.7133
TRINITY_DN4311_c0_g1	hypothetical protein E3N88_27682 [Mikania micrantha])	55.301	5.78923	7.45609e-24	2.89241e-22	yes	up	0.676667	12.22
TRINITY_DN5743_c3_g2	zinc finger MYM-type protein 1-like [Lactuca sativa])	0.046	-4.4296	7.48514e-24	2.90215e-22	yes	down	6.31333	0.54
TRINITY_DN5568_c0_g1		0.065	-3.94685	7.59553e-24	2.94341e-22	yes	down	1.00667	0.0566667
TRINITY_DN4111_c0_g1	protein TPX2-like isoform X1 [Helianthus annuus])	0.444	-1.1707	8.0116e-24	3.09975e-22	yes	down	9.64333	4.16667
TRINITY_DN46583_c1_g1	uncharacterized protein LOC112519877 [Cynara cardunculus var. scolymus])	0.292	-1.77658	8.06114e-24	3.11729e-22	yes	down	11.5833	3.73667
TRINITY_DN10362_c0_g1		8.618	3.1074	8.11699e-24	3.13723e-22	yes	up	2.80667	21.94
TRINITY_DN19877_c0_g3	putative LOV domain-containing protein [Scaevola sp. BC-2016])	0.456	-1.13425	8.22348e-24	3.17673e-22	yes	down	8.77667	3.92
TRINITY_DN44007_c0_g1	probable leucine-rich repeat receptor-like protein kinase At1g35710 [Lactuca sativa])	0.465	-1.10618	8.34391e-24	3.22156e-22	yes	down	14.6033	6.59333
TRINITY_DN37555_c0_g2	dof zinc finger protein DOF2.4-like [Lactuca sativa])	2.631	1.39539	8.76817e-24	3.38006e-22	yes	up	5.25667	13.42
TRINITY_DN4751_c0_g1	uncharacterized protein LOC112501830 [Cynara cardunculus var. scolymus])	0.295	-1.76201	1.04232e-23	4.00966e-22	yes	down	9.07	2.02
TRINITY_DN36448_c0_g1		2.972	1.57147	1.07704e-23	4.14106e-22	yes	up	26.82	80.81
TRINITY_DN31649_c0_g1	hypothetical protein E3N88_13651 [Mikania micrantha])	6.439	2.68683	1.12893e-23	4.33607e-22	yes	up	1.11	5.38333
TRINITY_DN1119_c0_g1	cysteine-rich receptor-like protein kinase 2 [Cynara cardunculus var. scolymus])	2.304	1.20403	1.24741e-23	4.78116e-22	yes	up	2.5	5.62667
TRINITY_DN88147_c0_g1	hypothetical protein CTI12_AA438870 [Artemisia annua])	4.298	2.10352	1.28441e-23	4.91787e-22	yes	up	2.63333	10.9033
TRINITY_DN17012_c0_g1	NADP-dependent malic enzyme, chloroplastic [Cynara cardunculus var. scolymus])	11.262	3.49342	1.30682e-23	5.00108e-22	yes	up	0.953333	11.6267
TRINITY_DN29184_c1_g1		0.494	-1.01782	1.3711e-23	5.23619e-22	yes	down	66.3667	31.7633
TRINITY_DN40724_c0_g3		0.199	-2.32953	1.46944e-23	5.60301e-22	yes	down	8.36667	1.61667
TRINITY_DN19235_c0_g1	protein NETWORKED 1D-like [Cynara cardunculus var. scolymus])	0.275	-1.86116	1.55683e-23	5.93318e-22	yes	down	11.5433	7.58667
TRINITY_DN6312_c0_g2	hypothetical protein E3N88_40104 [Mikania micrantha])	6.474	2.69464	1.63223e-23	6.2141e-22	yes	up	2.99667	18.38
TRINITY_DN14392_c0_g2		8.483	3.08455	1.80548e-23	6.85244e-22	yes	up	2.49667	19.1067
TRINITY_DN2432_c2_g1	RNA-binding protein 39-like [Lactuca sativa])	0.105	-3.25523	1.91187e-23	7.2488e-22	yes	down	61.4967	6.51333
TRINITY_DN15006_c0_g1	hypothetical protein LSAT_9X109960 [Lactuca sativa])	0.43	-1.21734	1.93618e-23	7.32637e-22	yes	down	6.02	4.21667
TRINITY_DN1095_c0_g1	myosin-6-like [Cynara cardunculus var. scolymus])	0.364	-1.45983	1.93631e-23	7.32637e-22	yes	down	26.98	10.0167
TRINITY_DN10874_c0_g1		0.04	-4.64626	2.08252e-23	7.87149e-22	yes	down	2.77333	0.41
TRINITY_DN4458_c3_g1	unnamed protein product [Microthlaspi erraticum])	8.946	3.1613	2.17508e-23	8.21715e-22	yes	up	1.30333	9.77333
TRINITY_DN11831_c0_g2	inhibitor of trypsin and hageman factor [Artemisia annua])	3.521	1.81605	2.18126e-23	8.23626e-22	yes	up	17.8267	58.2233
TRINITY_DN8102_c0_g2	hypothetical protein E3N88_46077 [Mikania micrantha])	3.915	1.96918	2.22967e-23	8.41476e-22	yes	up	2.38333	6.64333
TRINITY_DN432_c0_g1	sulfhydryl oxidase 2-like isoform X1 [Cynara cardunculus var. scolymus])	0.225	-2.15239	2.29383e-23	8.64802e-22	yes	down	12.0767	3.01
TRINITY_DN32678_c0_g1	hypothetical protein PanWU01x14_251180, partial [Parasponia andersonii])	0.01	-6.66883	2.41225e-23	9.08054e-22	yes	down	2.29333	0.0233333
TRINITY_DN6490_c2_g2		4.017	2.00611	2.52389e-23	9.48628e-22	yes	up	2.20333	8.73333
TRINITY_DN1446_c0_g1	hypothetical protein F3Y22_tig00117034pilonHSYRG00737 [Hibiscus syriacus])	3.81	1.92994	2.59081e-23	9.72789e-22	yes	up	2.83333	10.2667
TRINITY_DN6854_c0_g2	cyclin-U4-1-like [Helianthus annuus])	0.222	-2.17148	2.61503e-23	9.8138e-22	yes	down	10.38	2.22667
TRINITY_DN1991_c1_g1		0.16	-2.64401	2.6679e-23	1.00071e-21	yes	down	10.4967	1.79
TRINITY_DN64225_c0_g1	uncharacterized protein LOC112521710 [Cynara cardunculus var. scolymus])	0.493	-1.02038	3.04505e-23	1.13986e-21	yes	down	16.7633	8.03333
TRINITY_DN4118_c0_g1	NAC domain-containing protein [Artemisia annua])	0.2	-2.32092	3.45453e-23	1.29117e-21	yes	down	8.73	1.43
TRINITY_DN1194_c1_g1	uncharacterized protein LOC112517047 [Cynara cardunculus var. scolymus])	0.469	-1.09338	3.59827e-23	1.34354e-21	yes	down	11.5733	5.32667
TRINITY_DN66565_c0_g2	ferric reduction oxidase 7, chloroplastic-like [Cynara cardunculus var. scolymus])	3.069	1.61785	3.91224e-23	1.45855e-21	yes	up	1.41667	4.24
TRINITY_DN11263_c0_g2		0.485	-1.0443	4.36628e-23	1.62618e-21	yes	down	32.2433	16.7467
TRINITY_DN38945_c0_g2	Ribosomal protein S6 [Artemisia annua])	0.238	-2.07353	4.6088e-23	1.71564e-21	yes	down	24.0033	4.35667
TRINITY_DN15441_c0_g2		0.038	-4.71928	4.70175e-23	1.74847e-21	yes	down	68.6167	2.31333
TRINITY_DN4758_c0_g2	Iron/zinc purple acid phosphatase-like C-terminal domain-containing protein [Cynara cardunculus var. scolymus])	0.177	-2.49931	4.93159e-23	1.83124e-21	yes	down	37.4133	6.14
TRINITY_DN2444_c1_g1	pentatricopeptide repeat-containing protein At1g11290, chloroplastic isoform X1 [Cynara cardunculus var. scolymus])	0.416	-1.26442	5.57098e-23	2.06755e-21	yes	down	19.11	10.82
TRINITY_DN42035_c0_g2	OTU domain-containing protein DDB_G0284757-like isoform X1 [Cynara cardunculus var. scolymus])	2.139	1.09705	5.70471e-23	2.11611e-21	yes	up	5.14333	10.54
TRINITY_DN25547_c0_g1	mannose/glucose-specific lectin-like [Cynara cardunculus var. scolymus])	0.351	-1.51078	6.10588e-23	2.26265e-21	yes	down	26.1467	8.78
TRINITY_DN11261_c1_g1	probable carotenoid cleavage dioxygenase 4, chloroplastic [Cynara cardunculus var. scolymus])	0.376	-1.41281	6.47856e-23	2.39834e-21	yes	down	5.08333	1.86667
TRINITY_DN9730_c0_g1		0.36	-1.47588	6.90057e-23	2.552e-21	yes	down	40.02	17.7233
TRINITY_DN19030_c1_g1	heat shock cognate 70 kDa protein [Jatropha curcas])	0.144	-2.79961	7.06825e-23	2.61139e-21	yes	down	2.67333	0.376667
TRINITY_DN6954_c0_g1		3.342	1.74051	7.24337e-23	2.67475e-21	yes	up	13.5	27.5833
TRINITY_DN5422_c0_g2	transcription elongation factor SPT6 homolog isoform X2 [Cynara cardunculus var. scolymus])	68.661	6.10143	7.46922e-23	2.75677e-21	yes	up	0.1	4.8
TRINITY_DN25446_c0_g1	aspartic proteinase A1-like isoform X4 [Helianthus annuus])	0.011	-6.55596	7.52865e-23	2.77731e-21	yes	down	46.4633	0.453333
TRINITY_DN1560_c1_g1		2.691	1.42818	7.65863e-23	2.82385e-21	yes	up	57.32	140.717
TRINITY_DN4245_c1_g1	zinc finger, RING/FYVE/PHD-type, Armadillo-type fold protein [Artemisia annua])	0.006	-7.29057	7.93388e-23	2.92241e-21	yes	down	12.5033	0.72
TRINITY_DN1160_c0_g1		5.747	2.52289	8.48167e-23	3.12058e-21	yes	up	5.82333	25.84
TRINITY_DN1638_c0_g3	E3 ubiquitin-protein ligase MIEL1 [Lactuca sativa])	2.86	1.51591	9.15038e-23	3.36043e-21	yes	up	4.76333	13.12
TRINITY_DN11150_c2_g1	filament-like plant protein 3 [Helianthus annuus])	0.336	-1.57544	9.42295e-23	3.45536e-21	yes	down	41.6167	14.62
TRINITY_DN20059_c0_g3	rac-like GTP-binding protein ARAC7 [Cynara cardunculus var. scolymus])	0.419	-1.25579	9.81431e-23	3.59708e-21	yes	down	31.3967	12.6567
TRINITY_DN24806_c0_g1	uncharacterized protein LOC112515679 [Cynara cardunculus var. scolymus])	0.038	-4.72037	1.00035e-22	3.66459e-21	yes	down	19.6333	0.7
TRINITY_DN7765_c0_g1	scarecrow-like protein 6 [Cynara cardunculus var. scolymus])	0.479	-1.06062	1.01464e-22	3.71511e-21	yes	down	8.67333	3.54
TRINITY_DN1470_c0_g2		0.335	-1.57632	1.14997e-22	4.19602e-21	yes	down	11.2	3.66667
TRINITY_DN861_c0_g1	serine carboxypeptidase-like 45 [Cynara cardunculus var. scolymus])	2.148	1.10315	1.1837e-22	4.31482e-21	yes	up	7.44333	12.7533
TRINITY_DN12125_c0_g1	pfkB-like carbohydrate kinase family protein [Artemisia annua])	9.51	3.24938	1.21667e-22	4.43283e-21	yes	up	0.676667	6.20667
TRINITY_DN2148_c1_g1		3.382	1.75803	1.26932e-22	4.62007e-21	yes	up	13.23	42.1267
TRINITY_DN77378_c1_g1	Ty3/gypsy retrotransposon protein [Artemisia annua])	0.181	-2.46277	1.2775e-22	4.64755e-21	yes	down	1.93	0.53
TRINITY_DN15939_c0_g1	Basic-leucine zipper domain-containing protein [Cynara cardunculus var. scolymus])	2.511	1.3282	1.35703e-22	4.93443e-21	yes	up	3.36667	8.82333
TRINITY_DN5973_c0_g1	bifunctional TH2 protein, mitochondrial-like isoform X1 [Cynara cardunculus var. scolymus])	0.455	-1.13513	1.44459e-22	5.24975e-21	yes	down	16.6	5.40667
TRINITY_DN1662_c0_g2	alpha carbonic anhydrase 1, chloroplastic [Cynara cardunculus var. scolymus])	0.298	-1.74616	1.44517e-22	5.24975e-21	yes	down	7.63667	2.21333
TRINITY_DN6364_c0_g1		0.401	-1.31715	1.47926e-22	5.37095e-21	yes	down	21.0033	10.16
TRINITY_DN13636_c1_g2	NAC domain containing protein 50-like [Lactuca sativa])	0.455	-1.13564	1.5281e-22	5.54555e-21	yes	down	17.1533	7.63667
TRINITY_DN3613_c0_g2	Werner Syndrome-like exonuclease [Lactuca sativa])	2.903	1.53745	1.65494e-22	5.99997e-21	yes	up	4.38333	12.33
TRINITY_DN10042_c0_g4		0.126	-2.98593	1.68025e-22	6.08572e-21	yes	down	7.00333	0.853333
TRINITY_DN6290_c0_g1	photosystem II protein M [Rhizophora mucronata])	0.402	-1.31318	1.68476e-22	6.09906e-21	yes	down	8.71333	1.57667
TRINITY_DN8451_c1_g2	Protein of unknown function DUF2838 [Cynara cardunculus var. scolymus])	0.298	-1.74774	1.74009e-22	6.29629e-21	yes	down	14.1067	4.00667
TRINITY_DN2913_c0_g1		2941.93	11.5225	1.77861e-22	6.43249e-21	yes	up	0	13.3733
TRINITY_DN19178_c0_g1		0.057	-4.1381	1.88726e-22	6.81205e-21	yes	down	8.20333	1.09667
TRINITY_DN10155_c0_g1		4.588	2.19794	1.92674e-22	6.95117e-21	yes	up	1.63667	7.25333
TRINITY_DN3149_c0_g1	cytochrome P450 71A1-like [Cynara cardunculus var. scolymus])	2.481	1.31078	2.56862e-22	9.25329e-21	yes	up	2.87667	7.04
TRINITY_DN9321_c0_g2		4.139	2.0494	2.63476e-22	9.48693e-21	yes	up	7.3	22.38
TRINITY_DN38189_c0_g3	FAR1 DNA binding domain-containing protein [Cynara cardunculus var. scolymus])	0.025	-5.33934	2.63649e-22	9.48853e-21	yes	down	5.22667	0.113333
TRINITY_DN69103_c0_g2		0.111	-3.17557	2.79373e-22	1.00446e-20	yes	down	6.91333	0.81
TRINITY_DN9648_c0_g1		0.147	-2.7649	2.88259e-22	1.0354e-20	yes	down	2.27	0.396667
TRINITY_DN12047_c0_g2		0.191	-2.38914	2.92811e-22	1.05028e-20	yes	down	22.4067	4.82667
TRINITY_DN69907_c0_g1		5.378	2.4272	2.98423e-22	1.06982e-20	yes	up	2.57667	13.29
TRINITY_DN41127_c0_g1	hypothetical protein Ccrd_014406 [Cynara cardunculus var. scolymus])	0.461	-1.11565	3.05824e-22	1.09529e-20	yes	down	312.84	126.663
TRINITY_DN13060_c0_g1	uncharacterized protein LOC111876457 [Lactuca sativa])	0.101	-3.31335	3.06365e-22	1.09669e-20	yes	down	4.74333	0.446667
TRINITY_DN27262_c0_g1	unknown [Lotus japonicus])	0.203	-2.30177	3.12802e-22	1.11865e-20	yes	down	5.38667	1.07
TRINITY_DN19106_c2_g1	zinc finger protein CONSTANS-LIKE 2 [Cynara cardunculus var. scolymus])	5.732	2.51895	3.4596e-22	1.23543e-20	yes	up	4.25	23.7467
TRINITY_DN1945_c0_g1		5.003	2.32282	3.61142e-22	1.28778e-20	yes	up	3.02	11.5933
TRINITY_DN419_c1_g1		5.848	2.54805	3.83628e-22	1.36598e-20	yes	up	2.14	12.0067
TRINITY_DN7388_c0_g1	RNA-binding protein [Striga asiatica])	10.555	3.39981	4.03475e-22	1.43595e-20	yes	up	0.54	2.95667
TRINITY_DN10378_c0_g1	probable glutathione S-transferase [Cynara cardunculus var. scolymus])	0.272	-1.878	4.06396e-22	1.44495e-20	yes	down	9.56667	2.52
TRINITY_DN184_c0_g2	hypothetical protein EZV62_014766 [Acer yangbiense])	0.03	-5.0613	4.58751e-22	1.62874e-20	yes	down	2.28333	0.0633333
TRINITY_DN1566_c0_g5	uncharacterized protein LOC114177352 isoform X2 [Vigna unguiculata])	0.052	-4.25431	4.83728e-22	1.71577e-20	yes	down	4.01	0.203333
TRINITY_DN6360_c0_g1	Dynamin [Cynara cardunculus var. scolymus])	8.538	3.09383	4.89329e-22	1.7348e-20	yes	up	1.14	9.06667
TRINITY_DN13846_c0_g1	probable WRKY transcription factor 20 [Cynara cardunculus var. scolymus])	3.709	1.89095	4.91092e-22	1.73938e-20	yes	up	6.17333	21.8767
TRINITY_DN8433_c2_g1		16.542	4.04803	5.18987e-22	1.8373e-20	yes	up	0.536667	7.92
TRINITY_DN12596_c0_g1	E3 ubiquitin-protein ligase RMA1H1-like isoform X1 [Cynara cardunculus var. scolymus])	2.397	1.26105	5.2371e-22	1.85224e-20	yes	up	9.81667	18.9667
TRINITY_DN32034_c0_g1		2.767	1.46855	5.43427e-22	1.91737e-20	yes	up	15.4467	30.4233
TRINITY_DN2421_c1_g2	4-alpha-glucanotransferase [Striga asiatica])	0.245	-2.02702	6.08362e-22	2.14237e-20	yes	down	9.51667	2.51667
TRINITY_DN17146_c0_g1		0.12	-3.05381	6.42909e-22	2.26187e-20	yes	down	39.13	3.7
TRINITY_DN3758_c0_g1	hypothetical protein GH714_027163 [Hevea brasiliensis])	0.486	-1.04126	6.54811e-22	2.30265e-20	yes	down	18.7733	9.41333
TRINITY_DN993_c2_g1	beta-fructofuranosidase, insoluble isoenzyme 1-like isoform X2 [Cynara cardunculus var. scolymus])	2.42	1.27491	6.86999e-22	2.41238e-20	yes	up	4.11667	9.74
TRINITY_DN10043_c0_g2		0.215	-2.21586	7.23503e-22	2.53815e-20	yes	down	11.1067	5.15667
TRINITY_DN2087_c0_g5	tropinone reductase homolog At5g06060-like isoform X1 [Nicotiana tomentosiformis])	0.146	-2.7723	7.40427e-22	2.59628e-20	yes	down	4.40667	0.533333
TRINITY_DN4780_c0_g3	CYP716D22 protein [Artemisia annua])	0.454	-1.13854	7.49764e-22	2.62777e-20	yes	down	1746.36	709.99
TRINITY_DN5281_c0_g1	protein TPR2-like isoform X3 [Cynara cardunculus var. scolymus])	0.297	-1.74946	7.7105e-22	2.69981e-20	yes	down	21.8033	7.04
TRINITY_DN12098_c0_g2	hypothetical protein E3N88_02247 [Mikania micrantha])	2.304	1.204	7.7283e-22	2.70476e-20	yes	up	92.1767	206.36
TRINITY_DN10816_c0_g1		0.171	-2.54872	7.8737e-22	2.75303e-20	yes	down	9.58667	1.58
TRINITY_DN22546_c0_g6		0	-11.3495	8.03503e-22	2.80811e-20	yes	down	16.6667	0
TRINITY_DN8078_c0_g2		0.051	-4.29666	8.22896e-22	2.87452e-20	yes	down	5.60667	0.49
TRINITY_DN1265_c1_g4	hypothetical protein C4D60_Mb05t27050 [Musa balbisiana])	2.74	1.45396	8.76179e-22	3.0592e-20	yes	up	2.44333	6.53667
TRINITY_DN12511_c0_g1	LOB domain-containing protein 15 [Lactuca sativa])	10.899	3.44607	8.80888e-22	3.07418e-20	yes	up	0.62	6.51333
TRINITY_DN4816_c0_g2	DNA damage-repair/toleration protein DRT100-like [Cynara cardunculus var. scolymus])	2.525	1.33638	9.22328e-22	3.21272e-20	yes	up	4.09	10.0567
TRINITY_DN17105_c0_g1	hypothetical protein BHE74_00000198 [Ensete ventricosum])	0.17	-2.5559	9.24725e-22	3.21955e-20	yes	down	5.66	0.933333
TRINITY_DN51493_c0_g1	uncharacterized protein LOC110891434 [Helianthus annuus])	272.764	8.09151	9.28306e-22	3.23049e-20	yes	up	0.01	3.28
TRINITY_DN1869_c0_g1	bidirectional sugar transporter SWEET12-like [Cynara cardunculus var. scolymus])	2.171	1.11825	1.01646e-21	3.53392e-20	yes	up	8.6	18.25
TRINITY_DN10801_c0_g1	senescence-specific cysteine protease SAG39-like [Cynara cardunculus var. scolymus])	0.076	-3.71581	1.02952e-21	3.57765e-20	yes	down	6.1	0.23
TRINITY_DN9661_c1_g2	DNA primase, UL52/UL70 type, Herpesviridae [Cynara cardunculus var. scolymus])	0.188	-2.41342	1.03152e-21	3.5812e-20	yes	down	9.02	1.36
TRINITY_DN36076_c0_g1		0.382	-1.38894	1.05051e-21	3.64542e-20	yes	down	19.3367	7.16667
TRINITY_DN9168_c0_g2	putative F-box protein At3g23970 [Cynara cardunculus var. scolymus])	38.807	5.27823	1.0969e-21	3.80282e-20	yes	up	0.07	3.51667
TRINITY_DN1565_c2_g1	Protein kinase, catalytic domain-containing protein [Cynara cardunculus var. scolymus])	2540.73	11.311	1.1322e-21	3.92153e-20	yes	up	0	6.96
TRINITY_DN34227_c0_g1	Endonuclease/exonuclease/phosphatase [Artemisia annua])	268.125	8.06676	1.13982e-21	3.94604e-20	yes	up	0.55	13.4567
TRINITY_DN2376_c0_g1		0.197	-2.34102	1.15599e-21	4.00017e-20	yes	down	14.5333	2.63
TRINITY_DN9105_c1_g1	L10-interacting MYB domain-containing protein-like [Cynara cardunculus var. scolymus])	0.209	-2.26051	1.20239e-21	4.15879e-20	yes	down	20.7833	3.82333
TRINITY_DN9524_c0_g2	uncharacterized protein LOC112509039 [Cynara cardunculus var. scolymus])	0.368	-1.44179	1.22517e-21	4.23558e-20	yes	down	4.21333	1.53
TRINITY_DN20686_c0_g1	glycosyltransferase family 61 protein [Artemisia annua])	0.258	-1.95382	1.2293e-21	4.24786e-20	yes	down	4.55333	1.14333
TRINITY_DN3779_c0_g2	zinc finger CCCH domain-containing protein 44-like [Lactuca sativa])	0.155	-2.68505	1.30356e-21	4.49814e-20	yes	down	5.57667	0.8
TRINITY_DN98106_c0_g1		20.577	4.36298	1.31319e-21	4.52926e-20	yes	up	0.216667	4.24
TRINITY_DN1037_c4_g1		0.088	-3.49924	1.37394e-21	4.72777e-20	yes	down	3.81333	0.326667
TRINITY_DN8844_c0_g2	uncharacterized protein LOC112516702 [Cynara cardunculus var. scolymus])	0.456	-1.1315	1.39071e-21	4.78318e-20	yes	down	26.5367	11.7233
TRINITY_DN6490_c0_g1		0.21	-2.25246	1.59689e-21	5.48209e-20	yes	down	5.91	1.34667
TRINITY_DN6665_c4_g1	DNA-binding WRKY [Cynara cardunculus var. scolymus])	7.865	2.9754	1.62223e-21	5.56648e-20	yes	up	0.94	6.56333
TRINITY_DN44301_c0_g1	GDSL esterase/lipase At1g54790 [Cynara cardunculus var. scolymus])	3.169	1.66381	1.66837e-21	5.71684e-20	yes	up	2.44667	7.53667
TRINITY_DN2977_c0_g1	uncharacterized protein LOC112516829 [Cynara cardunculus var. scolymus])	0.482	-1.05243	1.69885e-21	5.81856e-20	yes	down	6.48667	2.68333
TRINITY_DN19395_c0_g1	eukaryotic translation initiation factor 2 subunit alpha homolog isoform X2 [Cynara cardunculus var. scolymus])	0.34	-1.55528	1.75011e-21	5.98855e-20	yes	down	17.75	6.94333
TRINITY_DN7044_c0_g1	uncharacterized protein LOC112514605 [Cynara cardunculus var. scolymus])	0.495	-1.01499	1.7702e-21	6.0545e-20	yes	down	26.17	12.5167
TRINITY_DN6644_c0_g1	hypothetical protein LSAT_9X43300 [Lactuca sativa])	3.689	1.88332	1.78494e-21	6.10208e-20	yes	up	7.30333	26.44
TRINITY_DN1435_c0_g1		5.328	2.4137	1.90302e-21	6.49371e-20	yes	up	1.46333	7.2
TRINITY_DN189_c1_g1	bax inhibitor 1-like [Cynara cardunculus var. scolymus])	0.484	-1.0476	1.93195e-21	6.58633e-20	yes	down	14.2433	6.98333
TRINITY_DN4616_c0_g1		61.13	5.93381	2.18555e-21	7.444e-20	yes	up	0.16	9.34
TRINITY_DN3280_c1_g4	ABC transporter G family member 35-like isoform X6 [Cynara cardunculus var. scolymus])	2.358	1.23753	2.24602e-21	7.64289e-20	yes	up	4.69333	10.7567
TRINITY_DN10050_c0_g1	pullulanase 1, chloroplastic isoform X1 [Helianthus annuus])	0.384	-1.38256	2.33934e-21	7.95677e-20	yes	down	10.01	2.89
TRINITY_DN15281_c0_g3	probably inactive leucine-rich repeat receptor-like protein kinase At3g28040 [Cynara cardunculus var. scolymus])	0.231	-2.11367	2.36325e-21	8.03438e-20	yes	down	3.89	0.876667
TRINITY_DN8651_c0_g1	unnamed protein product [Brassica rapa])	0.182	-2.45631	2.49043e-21	8.45508e-20	yes	down	11.4867	1.64667
TRINITY_DN324_c0_g2	uncharacterized protein LOC112529102 [Cynara cardunculus var. scolymus])	0.318	-1.65341	2.6226e-21	8.88741e-20	yes	down	9.76333	2.38
TRINITY_DN3141_c0_g1	Cation transporter, partial [Cynara cardunculus var. scolymus])	128.001	7.00001	2.66877e-21	9.03973e-20	yes	up	0.0366667	4.49667
TRINITY_DN2993_c1_g1	uncharacterized protein LOC115667354, partial [Syzygium oleosum])	2.184	1.12703	2.77938e-21	9.39711e-20	yes	up	12.2433	25.2
TRINITY_DN95131_c0_g1	DnaJ protein P58IPK -like protein [Capsicum chinense])	0.257	-1.95852	2.83692e-21	9.58725e-20	yes	down	16.04	3.96
TRINITY_DN4912_c0_g1	protein ROOT HAIR DEFECTIVE 3 [Dorcoceras hygrometricum])	0.277	-1.85128	2.86293e-21	9.67071e-20	yes	down	18.5367	5.47667
TRINITY_DN883_c0_g1	Retrovirus-related Pol polyprotein from transposon TNT 1-94 [Vitis vinifera])	2.072	1.05099	3.04093e-21	1.02626e-19	yes	up	7.97	19.7033
TRINITY_DN2054_c0_g1		0.234	-2.0963	3.20267e-21	1.07986e-19	yes	down	6.83	1.54667
TRINITY_DN16916_c1_g1	Disease resistance protein [Artemisia annua])	12.207	3.6096	3.24494e-21	1.09361e-19	yes	up	0.336667	3.43667
TRINITY_DN8675_c0_g1		2.404	1.26543	3.30612e-21	1.11371e-19	yes	up	7.76667	14.8833
TRINITY_DN10004_c0_g1	photosystem I P700 apoprotein A2 [Cynara baetica])	3.03	1.59938	3.318e-21	1.11721e-19	yes	up	0.873333	2.42
TRINITY_DN865_c1_g1	hypothetical protein CTI12_AA224790 [Artemisia annua])	0.443	-1.17308	3.7059e-21	1.24611e-19	yes	down	24.86	11.1767
TRINITY_DN18071_c0_g1	small RNA-binding protein 11, chloroplastic-like [Cynara cardunculus var. scolymus])	2.581	1.36818	3.80945e-21	1.28034e-19	yes	up	6.98	16.79
TRINITY_DN6295_c0_g2		10.009	3.32326	3.9518e-21	1.32637e-19	yes	up	2.62333	24.46
TRINITY_DN5807_c0_g4		2259.62	11.1419	4.47468e-21	1.4971e-19	yes	up	0	35.7167
TRINITY_DN21950_c0_g1		0.329	-1.6024	4.48039e-21	1.49833e-19	yes	down	25.9567	7.88333
TRINITY_DN26839_c0_g1	DNA-binding WRKY [Cynara cardunculus var. scolymus])	2.276	1.18642	5.44047e-21	1.81364e-19	yes	up	7.31333	13.8667
TRINITY_DN9995_c1_g1	allantoate amidohydrolase [Striga asiatica])	3.222	1.68813	5.46827e-21	1.82208e-19	yes	up	8.01333	21.57
TRINITY_DN4159_c0_g2	hypothetical protein Ccrd_012460 [Cynara cardunculus var. scolymus])	0.445	-1.16938	5.94582e-21	1.97763e-19	yes	down	5.94333	2.57667
TRINITY_DN40784_c0_g4	cytochrome P450 86A22-like [Lactuca sativa])	20.047	4.32529	6.91656e-21	2.29533e-19	yes	up	0.12	2.34333
TRINITY_DN10673_c0_g1	Dynamin [Artemisia annua])	3.456	1.78914	7.15311e-21	2.37169e-19	yes	up	3.62333	12.06
TRINITY_DN28801_c0_g2	probable inorganic phosphate transporter 1-7 [Cynara cardunculus var. scolymus])	2.258	1.17524	7.23164e-21	2.39665e-19	yes	up	3.61667	7.95667
TRINITY_DN25277_c0_g1	PREDICTED: S-adenosylmethionine synthase 1 [Nicotiana sylvestris])	2.503	1.32341	7.27369e-21	2.4095e-19	yes	up	4.01667	9.77333
TRINITY_DN10040_c2_g1	protein BIG GRAIN 1-like E [Cynara cardunculus var. scolymus])	0.162	-2.62669	7.58652e-21	2.512e-19	yes	down	5.82333	0.906667
TRINITY_DN14653_c1_g1		0.276	-1.85954	7.92381e-21	2.62251e-19	yes	down	4.03333	1.38667
TRINITY_DN21829_c0_g2	disease resistance protein RRS1-like [Cynara cardunculus var. scolymus])	0.046	-4.42849	8.43642e-21	2.79091e-19	yes	down	4.11667	0.19
TRINITY_DN3996_c0_g2	uncharacterized protein LOC110944000 [Helianthus annuus])	2.411	1.2694	9.0697e-21	2.99503e-19	yes	up	2.34	4.07
TRINITY_DN3392_c0_g3	signal peptide peptidase-like 1 [Cynara cardunculus var. scolymus])	2.426	1.27854	9.29167e-21	3.06696e-19	yes	up	5.31	9.17333
TRINITY_DN37748_c0_g1	GDSL esterase/lipase At5g45670-like [Helianthus annuus])	2.596	1.37653	9.33549e-21	3.08004e-19	yes	up	3.76	9.47667
TRINITY_DN3765_c1_g1	short-chain dehydrogenase TIC 32, chloroplastic-like [Cynara cardunculus var. scolymus])	2.601	1.37927	1.04378e-20	3.44066e-19	yes	up	13.5367	33.22
TRINITY_DN11080_c0_g1		0.167	-2.58194	1.06367e-20	3.50464e-19	yes	down	6.12	0.996667
TRINITY_DN245_c0_g3		0.001	-9.56308	1.08254e-20	3.56203e-19	yes	down	27.8967	0.0333333
TRINITY_DN6362_c0_g1		0	-11.018	1.33602e-20	4.37075e-19	yes	down	21.3467	0
TRINITY_DN2993_c0_g1	uncharacterized protein LOC111884292 [Lactuca sativa])	0.051	-4.29433	1.3655e-20	4.46322e-19	yes	down	2.11333	0.106667
TRINITY_DN12730_c0_g1	ethylene-responsive transcription factor ERF003-like [Lactuca sativa])	0.4	-1.32326	1.42417e-20	4.64265e-19	yes	down	14.79	5.78333
TRINITY_DN86928_c0_g2	nuclear pore complex protein NUP98A-like isoform X1 [Helianthus annuus])	3.818	1.93297	1.57028e-20	5.10314e-19	yes	up	0.77	2.89
TRINITY_DN25_c0_g1		2.968	1.56967	1.62215e-20	5.26939e-19	yes	up	6.10667	17.4133
TRINITY_DN3269_c1_g1	Zinc finger, Dof-type [Artemisia annua])	2.276	1.18628	1.76635e-20	5.72769e-19	yes	up	6.21667	14.01
TRINITY_DN1802_c2_g1	uncharacterized protein LOC110942552 isoform X1 [Helianthus annuus])	0.133	-2.9096	1.79394e-20	5.81459e-19	yes	down	14.2067	1.79333
TRINITY_DN3021_c0_g2		0.395	-1.34083	1.81177e-20	5.8698e-19	yes	down	28.52	11.7667
TRINITY_DN5783_c2_g2	QWRF motif-containing protein 2-like [Cynara cardunculus var. scolymus])	2.164	1.11357	2.01005e-20	6.50364e-19	yes	up	3.02333	6.40667
TRINITY_DN448_c1_g2	probable galactinol--sucrose galactosyltransferase 2 isoform X1 [Lactuca sativa])	0.188	-2.41345	2.06527e-20	6.67936e-19	yes	down	3.88667	0.723333
TRINITY_DN10123_c0_g2		3.492	1.80426	2.12754e-20	6.87773e-19	yes	up	8.6	31.3533
TRINITY_DN17317_c0_g2	uncharacterized protein LOC112508937 [Cynara cardunculus var. scolymus])	3.083	1.62455	2.15618e-20	6.96727e-19	yes	up	3.34	9.91
TRINITY_DN736_c0_g5		14.527	3.86069	2.22095e-20	7.17341e-19	yes	up	0.336667	4.70333
TRINITY_DN6554_c0_g1	CALMODULIN-BINDING PROTEIN60 [Artemisia annua])	3.85	1.94469	2.27524e-20	7.34555e-19	yes	up	1.36667	7.62333
TRINITY_DN6433_c0_g2		0.146	-2.77152	2.35567e-20	7.59523e-19	yes	down	6.12	0.883333
TRINITY_DN113223_c0_g1		0.001	-10.9395	2.40558e-20	7.74938e-19	yes	down	22.51	0
TRINITY_DN88711_c0_g1	uncharacterized protein YKR070W-like [Quercus suber])	7.873	2.97695	2.48861e-20	8.00046e-19	yes	up	0.313333	2.42
TRINITY_DN1531_c0_g1	EF-hand domain pair, Potassium channel domain protein [Artemisia annua])	3.197	1.67653	2.53198e-20	8.13524e-19	yes	up	5.62667	10.3033
TRINITY_DN19311_c0_g1		0.422	-1.24559	2.56152e-20	8.22654e-19	yes	down	26.0233	10.8067
TRINITY_DN6849_c0_g3	F-box domain-containing protein [Artemisia annua])	74.286	6.21501	2.6789e-20	8.59603e-19	yes	up	0.09	4.34333
TRINITY_DN2626_c0_g2	Cyclophilin-like peptidyl-prolyl cis-trans isomerase domain-containing protein, partial [Cynara cardunculus var. scolymus])	0.495	-1.01332	2.68216e-20	8.60276e-19	yes	down	11.2367	5.63
TRINITY_DN847_c1_g2		114.223	6.83572	2.78019e-20	8.91331e-19	yes	up	0.0833333	13.8133
TRINITY_DN22027_c0_g3	Retrovirus-related Pol polyprotein from transposon TNT 1-94 [Vitis vinifera])	7.34	2.8757	2.79059e-20	8.94275e-19	yes	up	0.413333	2.79333
TRINITY_DN1032_c0_g2	uncharacterized protein LOC110908495 isoform X4 [Helianthus annuus])	0.095	-3.40209	2.90271e-20	9.29397e-19	yes	down	3.50667	0.576667
TRINITY_DN7900_c0_g1	cyclin-D4-1-like [Cynara cardunculus var. scolymus])	2.893	1.5328	2.90867e-20	9.309e-19	yes	up	3.95667	17.54
TRINITY_DN26875_c0_g1		0.105	-3.25823	3.0274e-20	9.66799e-19	yes	down	1.98667	0.203333
TRINITY_DN3784_c0_g2		0.187	-2.41674	3.0316e-20	9.67685e-19	yes	down	18.0733	3.68333
TRINITY_DN9249_c0_g3	DNA/RNA helicase, DEAD/DEAH box type, N-terminal [Artemisia annua])	0.023	-5.43041	3.04452e-20	9.71005e-19	yes	down	6.97667	0.153333
TRINITY_DN4614_c1_g4		0.223	-2.16425	3.20429e-20	1.02108e-18	yes	down	7.99	1.72667
TRINITY_DN5916_c0_g1	uncharacterized protein LOC106757537 [Vigna radiata var. radiata])	2.142	1.09876	3.2496e-20	1.03507e-18	yes	up	61.32	101.227
TRINITY_DN6497_c0_g1		3.281	1.71392	3.30062e-20	1.05087e-18	yes	up	3.26333	10.6433
TRINITY_DN25123_c0_g1	uncharacterized protein LOC112511776 isoform X1 [Cynara cardunculus var. scolymus])	0.07	-3.83752	3.56541e-20	1.13224e-18	yes	down	6.25667	0.62
TRINITY_DN3670_c0_g5		73.26	6.19495	3.79357e-20	1.20313e-18	yes	up	0.17	11.8933
TRINITY_DN17264_c0_g1	11S globulin subunit beta-like [Cynara cardunculus var. scolymus])	0.149	-2.74636	4.2883e-20	1.35479e-18	yes	down	3.07333	0.443333
TRINITY_DN20232_c1_g1	protein NLP6-like [Lactuca sativa])	0.421	-1.24706	4.93813e-20	1.55543e-18	yes	down	9.35333	5.92667
TRINITY_DN6924_c0_g1	basic-leucine zipper domain-containing protein [Artemisia annua])	0.321	-1.638	5.20994e-20	1.63964e-18	yes	down	16.66	5.17333
TRINITY_DN4009_c0_g2	probable protein phosphatase 2C 15 [Cynara cardunculus var. scolymus])	2.027	1.01944	5.52079e-20	1.73451e-18	yes	up	5.16	11.2567
TRINITY_DN2416_c0_g3		0.341	-1.55143	5.84936e-20	1.83695e-18	yes	down	6.78667	1.85667
TRINITY_DN9734_c0_g1	digalactosyldiacylglycerol synthase 2, chloroplastic [Cynara cardunculus var. scolymus])	24.908	4.63855	6.14469e-20	1.92888e-18	yes	up	0.666667	6.31333
TRINITY_DN8194_c0_g2	Serine/threonine-protein kinase [Actinidia chinensis var. chinensis])	1810.14	10.8219	6.31453e-20	1.97966e-18	yes	up	0	7.08667
TRINITY_DN12808_c0_g1	non-specific lipid-transfer protein-like [Lactuca sativa])	7.882	2.97863	6.4469e-20	2.01944e-18	yes	up	1.65333	12.4433
TRINITY_DN5424_c0_g2	mitogen-activated protein (MAP) kinase 10, Phloem protein 2-like protein [Artemisia annua])	3.02	1.59459	7.17113e-20	2.24154e-18	yes	up	3.08333	9.05333
TRINITY_DN2131_c0_g5	TPR repeat-containing thioredoxin TTL1-like [Cynara cardunculus var. scolymus])	0.303	-1.72225	7.47319e-20	2.33299e-18	yes	down	23.8967	7.3
TRINITY_DN17300_c0_g2	glutathione S-transferase U17-like [Cynara cardunculus var. scolymus])	3.698	1.8868	7.57934e-20	2.36413e-18	yes	up	2.85333	10.2467
TRINITY_DN2538_c0_g1	two-component response regulator-like APRR7 [Helianthus annuus])	0.48	-1.05973	8.68794e-20	2.70337e-18	yes	down	16.1233	9.14333
TRINITY_DN3885_c0_g1	isoflavone reductase-like protein [Asparagus officinalis])	0.101	-3.30251	8.69263e-20	2.70337e-18	yes	down	5.46667	0.533333
TRINITY_DN29173_c0_g1		0.095	-3.40339	8.83181e-20	2.74434e-18	yes	down	9.17667	0.533333
TRINITY_DN30960_c0_g2	hypothetical protein E3N88_27039 [Mikania micrantha])	0.35	-1.51365	9.12975e-20	2.83334e-18	yes	down	21.8367	7.33333
TRINITY_DN88671_c0_g1	SKP1-like protein 1A [Chenopodium quinoa])	0.258	-1.95427	9.38599e-20	2.91041e-18	yes	down	22.4833	5.51
TRINITY_DN19564_c0_g2		0.044	-4.50976	9.42132e-20	2.92013e-18	yes	down	6.96	0.296667
TRINITY_DN27374_c0_g4	CBL-interacting serine/threonine-protein kinase 6-like [Cynara cardunculus var. scolymus])	7.01	2.8095	9.65893e-20	2.99252e-18	yes	up	0.563333	3.30333
TRINITY_DN2092_c0_g2	Protein of unknown function DUF936, plant [Cynara cardunculus var. scolymus])	0.448	-1.15933	9.93383e-20	3.07381e-18	yes	down	11.0033	5.07
TRINITY_DN11289_c1_g1	microsomal signal peptidase 12kDa subunit [Artemisia annua])	0.222	-2.17153	1.04081e-19	3.21653e-18	yes	down	3.80667	0.823333
TRINITY_DN4809_c1_g3		6.861	2.77845	1.04517e-19	3.22864e-18	yes	up	0.47	3.07667
TRINITY_DN64058_c0_g1		0.139	-2.84728	1.04625e-19	3.23063e-18	yes	down	4.86667	0.656667
TRINITY_DN1714_c1_g2	hypothetical protein Ccrd_022743 [Cynara cardunculus var. scolymus])	5.863	2.55154	1.15001e-19	3.54805e-18	yes	up	4.25667	14.2033
TRINITY_DN1023_c0_g3		10.855	3.44025	1.15953e-19	3.57592e-18	yes	up	0.673333	7.01
TRINITY_DN12764_c0_g3	ribonuclease 3-like protein 2 [Cynara cardunculus var. scolymus])	2.104	1.07314	1.16991e-19	3.6049e-18	yes	up	3.53	7.24667
TRINITY_DN36635_c0_g4		0.25	-2.00264	1.34291e-19	4.12418e-18	yes	down	2.90667	0.706667
TRINITY_DN6684_c0_g2	replication protein A 70 kDa DNA-binding subunit B [Cynara cardunculus var. scolymus])	0.031	-5.01884	1.36745e-19	4.19605e-18	yes	down	12.7933	0.376667
TRINITY_DN3959_c1_g1	uncharacterized protein LOC112512373 isoform X3 [Cynara cardunculus var. scolymus])	0.014	-6.11752	1.38152e-19	4.23746e-18	yes	down	18.6667	0.29
TRINITY_DN45078_c0_g1		32.789	5.03513	1.39542e-19	4.27831e-18	yes	up	0.16	5.79667
TRINITY_DN50192_c0_g1		51.269	5.68001	1.49615e-19	4.58526e-18	yes	up	0.893333	13.06
TRINITY_DN5222_c7_g1		2.474	1.30693	1.523e-19	4.66367e-18	yes	up	31.5033	78.6267
TRINITY_DN7562_c0_g2		0.298	-1.74539	1.53601e-19	4.69963e-18	yes	down	21.7867	6.19667
TRINITY_DN10096_c0_g5		0.197	-2.34719	1.53602e-19	4.69963e-18	yes	down	8.70333	1.63667
TRINITY_DN57093_c0_g1	shikimate O-hydroxycinnamoyltransferase-like [Cynara cardunculus var. scolymus])	0.358	-1.48073	1.55194e-19	4.74439e-18	yes	down	7.55333	2.72333
TRINITY_DN69127_c0_g3	reverse transcriptase zinc-binding domain-containing protein [Artemisia annua])	0.076	-3.72066	1.58578e-19	4.84181e-18	yes	down	7.31	0.516667
TRINITY_DN17622_c0_g1	hypothetical protein F8388_025467 [Cannabis sativa])	2.204	1.13983	1.62154e-19	4.94485e-18	yes	up	7.21667	17.03
TRINITY_DN1682_c1_g1		2.269	1.18206	1.64759e-19	5.02013e-18	yes	up	9.01667	19.1433
TRINITY_DN23142_c0_g1	uncharacterized protein LOC112506552 [Cynara cardunculus var. scolymus])	0.129	-2.95308	1.69656e-19	5.16721e-18	yes	down	6.91333	0.813333
TRINITY_DN19166_c1_g2	uncharacterized protein LOC112519262 [Cynara cardunculus var. scolymus])	2.248	1.16885	1.6999e-19	5.17524e-18	yes	up	7.89333	17.1633
TRINITY_DN50935_c0_g2	heat stress transcription factor B-2a-like [Lactuca sativa])	0.23	-2.1193	1.72909e-19	5.26195e-18	yes	down	8.04333	2.13667
TRINITY_DN6551_c0_g5	putative heat shock protein Hsp90 family [Helianthus annuus])	3.923	1.9718	1.73776e-19	5.28614e-18	yes	up	3.57	13.4467
TRINITY_DN8451_c0_g2	nucleoporin nup211-like isoform X2 [Helianthus annuus])	0.321	-1.63751	1.77711e-19	5.40361e-18	yes	down	8.13333	2.20667
TRINITY_DN3609_c0_g2		0.04	-4.65525	1.82558e-19	5.54642e-18	yes	down	3.89333	0.15
TRINITY_DN77393_c0_g1		0.171	-2.54947	1.86532e-19	5.66481e-18	yes	down	12.09	1.97333
TRINITY_DN26112_c0_g1	membrane protein of ER body 1-like [Cynara cardunculus var. scolymus])	3.756	1.90907	1.92379e-19	5.83517e-18	yes	up	2.13333	8.27
TRINITY_DN21757_c0_g1		0.162	-2.62663	2.11063e-19	6.39399e-18	yes	down	16.1933	5.05
TRINITY_DN581_c0_g1		2.431	1.28137	2.12656e-19	6.43698e-18	yes	up	10.2267	26.56
TRINITY_DN497_c0_g1	probable polygalacturonase [Cynara cardunculus var. scolymus])	2.313	1.20948	2.27704e-19	6.88117e-18	yes	up	2.84	6.41333
TRINITY_DN39192_c1_g1		0.01	-6.67769	2.43258e-19	7.34519e-18	yes	down	12.5767	0.25
TRINITY_DN10199_c0_g1	hypothetical protein EJ110_NYTH20265 [Nymphaea thermarum])	38.919	5.28241	2.45887e-19	7.42152e-18	yes	up	0.07	2.72
TRINITY_DN29500_c0_g2		0.001	-10.6422	2.59528e-19	7.82363e-18	yes	down	11.02	0
TRINITY_DN5554_c0_g1		0.496	-1.01195	2.73194e-19	8.22886e-18	yes	down	128.417	34.2133
TRINITY_DN18737_c2_g1		0.297	-1.75191	2.80874e-19	8.45675e-18	yes	down	9.60667	2.21
TRINITY_DN28_c1_g1		0.252	-1.99088	2.89785e-19	8.71792e-18	yes	down	7.43	1.80667
TRINITY_DN49365_c0_g1	nucleophile aminohydrolase [Artemisia annua])	0.49	-1.0278	2.93349e-19	8.82152e-18	yes	down	22.96	11.0067
TRINITY_DN45715_c0_g4		0.155	-2.68542	3.11246e-19	9.35211e-18	yes	down	3.24	0.49
TRINITY_DN1948_c0_g1		3.068	1.61721	3.13873e-19	9.4272e-18	yes	up	5.76667	14.9067
TRINITY_DN6541_c0_g1	hypothetical protein LSAT_2X3440 [Lactuca sativa])	0.359	-1.47691	3.20809e-19	9.63158e-18	yes	down	7.91333	4.18
TRINITY_DN7141_c0_g1		0.086	-3.53196	3.35416e-19	1.00578e-17	yes	down	3.9	0.71
TRINITY_DN67779_c0_g1	trihelix transcription factor ASR3-like [Helianthus annuus])	3.358	1.74749	3.57437e-19	1.07051e-17	yes	up	15.93	49.41
TRINITY_DN2124_c0_g2		8.348	3.06137	3.59734e-19	1.07695e-17	yes	up	0.353333	2.91667
TRINITY_DN15391_c0_g1	uncharacterized protein LOC112502099 isoform X1 [Cynara cardunculus var. scolymus])	0.047	-4.40048	3.68374e-19	1.10192e-17	yes	down	4.71	0.326667
TRINITY_DN24676_c0_g1	hypothetical protein CTI12_AA438870 [Artemisia annua])	0.122	-3.02955	4.12241e-19	1.23015e-17	yes	down	3.28333	0.39
TRINITY_DN7156_c0_g2	uncharacterized protein LOC110880772 [Helianthus annuus])	0.233	-2.09955	4.17725e-19	1.2455e-17	yes	down	8.70333	2.29667
TRINITY_DN21046_c0_g2		6.67	2.73766	4.18849e-19	1.24835e-17	yes	up	1.63667	10.4567
TRINITY_DN2277_c2_g1	probable ubiquitin-like-specific protease 2B isoform X3 [Cynara cardunculus var. scolymus])	0.099	-3.32917	4.24181e-19	1.26373e-17	yes	down	2.71333	0.26
TRINITY_DN2305_c0_g1		0.167	-2.58103	4.25209e-19	1.26628e-17	yes	down	5.22	3.11667
TRINITY_DN11665_c0_g1	Glutamate--glyoxylate aminotransferase [Actinidia chinensis var. chinensis])	7.787	2.96104	4.93255e-19	1.46596e-17	yes	up	1.70333	4.00667
TRINITY_DN2064_c0_g1	cysteine synthase 2 [Cynara cardunculus var. scolymus])	0.428	-1.22559	5.02295e-19	1.49223e-17	yes	down	14.2833	5.75333
TRINITY_DN5439_c0_g1		0.296	-1.75861	5.09277e-19	1.51236e-17	yes	down	11.0367	3.12
TRINITY_DN8872_c0_g1	flotillin-like protein 4 [Lactuca sativa])	2.386	1.25479	5.13069e-19	1.52276e-17	yes	up	5.09333	10.53
TRINITY_DN15910_c0_g2		0.236	-2.08581	5.41519e-19	1.60487e-17	yes	down	23.3267	5.2
TRINITY_DN10788_c0_g2		6.371	2.67156	5.64824e-19	1.67327e-17	yes	up	1.03	6.34667
TRINITY_DN17530_c1_g2		0.157	-2.66946	5.92088e-19	1.75193e-17	yes	down	4.93667	1.14
TRINITY_DN18437_c0_g1	uncharacterized protein LOC112525265 [Cynara cardunculus var. scolymus])	0.463	-1.10936	6.31329e-19	1.86579e-17	yes	down	20.51	9.06667
TRINITY_DN2374_c1_g2	Protein SDA1-like protein [Mucuna pruriens])	37.45	5.22688	6.3281e-19	1.86942e-17	yes	up	0.26	9.25667
TRINITY_DN29944_c0_g2		0.149	-2.74616	6.41305e-19	1.89375e-17	yes	down	3.26333	0.403333
TRINITY_DN2178_c0_g1	respiratory burst oxidase homolog protein A [Cynara cardunculus var. scolymus])	2.991	1.58042	6.60164e-19	1.94788e-17	yes	up	0.783333	2.28333
TRINITY_DN3316_c0_g4	cycloidea-like protein [Atractylodes lancea])	12.527	3.64698	6.80924e-19	2.00673e-17	yes	up	0.29	3.66333
TRINITY_DN37467_c0_g1	Isopentenyl-diphosphate delta-isomerase, type 1 [Cynara cardunculus var. scolymus])	2.637	1.39885	6.82862e-19	2.01163e-17	yes	up	11.2567	33.7867
TRINITY_DN15114_c0_g1	putative RNA methyltransferase At5g10620 [Cynara cardunculus var. scolymus])	3.972	1.98974	6.9279e-19	2.04006e-17	yes	up	1.34333	5.19667
TRINITY_DN30899_c0_g1		3.987	1.99533	7.16496e-19	2.10903e-17	yes	up	50.89	105.86
TRINITY_DN9131_c0_g1	translationally-controlled tumor protein homolog [Quercus suber])	0.256	-1.96651	7.90728e-19	2.32382e-17	yes	down	21.37	5.19
TRINITY_DN14375_c0_g2	cytochrome P450 CYP72A219-like isoform X1 [Cynara cardunculus var. scolymus])	2.295	1.19819	7.92356e-19	2.32768e-17	yes	up	27.7667	63.5533
TRINITY_DN8766_c0_g2		4.519	2.17597	7.9346e-19	2.32999e-17	yes	up	2.66	9.28667
TRINITY_DN2563_c3_g1		27.471	4.77982	8.09731e-19	2.37627e-17	yes	up	2.26333	15.5233
TRINITY_DN5765_c0_g1	hypothetical protein FH972_024444 [Carpinus fangiana])	0.174	-2.51934	8.19319e-19	2.40305e-17	yes	down	1.69	0.306667
TRINITY_DN598_c0_g2	disease resistance protein RML1A-like [Cynara cardunculus var. scolymus])	3.208	1.68175	8.89388e-19	2.60339e-17	yes	up	1.22	4.09667
TRINITY_DN11833_c3_g1		0.385	-1.37641	9.20974e-19	2.69263e-17	yes	down	69.32	21.0667
TRINITY_DN14926_c0_g1	glucan endo-1,3-beta-glucosidase 14-like [Cynara cardunculus var. scolymus])	2.314	1.21034	9.78813e-19	2.85834e-17	yes	up	3.47333	7.45667
TRINITY_DN22326_c0_g1	tubby-like protein 8 [Lactuca sativa])	0.395	-1.34188	1.0152e-18	2.96342e-17	yes	down	9.25667	5.14667
TRINITY_DN12979_c0_g1		0.379	-1.40031	1.05239e-18	3.06833e-17	yes	down	22.1633	7.14
TRINITY_DN1515_c0_g2	cyclin-U2-1-like [Lactuca sativa])	0.356	-1.48838	1.06094e-18	3.08984e-17	yes	down	13.4267	4.51333
TRINITY_DN8466_c1_g1	Phloem protein 2-like protein [Cynara cardunculus var. scolymus])	13.98	3.8053	1.06602e-18	3.10317e-17	yes	up	0.263333	3.43
TRINITY_DN32413_c0_g1	uncharacterized protein LOC111904992 isoform X1 [Lactuca sativa])	9.925	3.31113	1.15871e-18	3.369e-17	yes	up	0.84	7.97667
TRINITY_DN16845_c1_g2	protein XAP5 CIRCADIAN TIMEKEEPER [Artemisia annua])	0.006	-7.46927	1.16717e-18	3.39224e-17	yes	down	4.89667	0.0266667
TRINITY_DN17_c0_g1	HAD-like domain-containing protein [Artemisia annua])	0.255	-1.97287	1.18931e-18	3.45252e-17	yes	down	7.16667	2.48333
TRINITY_DN62860_c0_g1		47.197	5.56064	1.19612e-18	3.4709e-17	yes	up	0.11	5.07
TRINITY_DN3115_c0_g1	monothiol glutaredoxin-S4-like [Cynara cardunculus var. scolymus])	0.455	-1.13501	1.23823e-18	3.59029e-17	yes	down	24.7867	10.77
TRINITY_DN57408_c0_g1	NB-ARC domains-containing protein [Artemisia annua])	3.113	1.63824	1.24293e-18	3.6025e-17	yes	up	7.91	20.9333
TRINITY_DN29221_c0_g1		0.059	-4.08463	1.25115e-18	3.62488e-17	yes	down	2.93333	0.21
TRINITY_DN82592_c0_g1	heat shock cognate 70 kDa protein 2-like [Lactuca sativa])	2.125	1.08717	1.26214e-18	3.65386e-17	yes	up	29.7433	59.9967
TRINITY_DN6160_c0_g1	UDP-galactose/UDP-glucose transporter 7 isoform X1 [Cynara cardunculus var. scolymus])	0.451	-1.14885	1.27935e-18	3.70222e-17	yes	down	17.7167	6.96
TRINITY_DN21802_c0_g1	hypothetical protein CTI12_AA614730 [Artemisia annua])	2.614	1.38609	1.28713e-18	3.72327e-17	yes	up	3.56	8.84667
TRINITY_DN967_c0_g4		11.779	3.5582	1.2942e-18	3.74226e-17	yes	up	0.283333	3.21667
TRINITY_DN3951_c0_g2		18.342	4.19704	1.36396e-18	3.93781e-17	yes	up	0.26	4.63667
TRINITY_DN22711_c0_g1	hypothetical protein LSAT_1X19821 [Lactuca sativa])	0.294	-1.76402	1.44698e-18	4.17259e-17	yes	down	3.95333	1.15
TRINITY_DN265_c0_g1		0.307	-1.70405	1.46417e-18	4.21884e-17	yes	down	4.27	1.27333
TRINITY_DN7900_c1_g1	polygalacturonase At1g48100-like [Cynara cardunculus var. scolymus])	4.807	2.26509	1.55303e-18	4.4714e-17	yes	up	1.05	4.71
TRINITY_DN11726_c0_g1	LOW QUALITY PROTEIN: kinesin-like protein KIN-6 [Cynara cardunculus var. scolymus])	0.444	-1.16983	1.56762e-18	4.50988e-17	yes	down	16.2067	4.57
TRINITY_DN1203_c0_g2	callose synthase 12-like [Cynara cardunculus var. scolymus])	0.229	-2.12913	1.64872e-18	4.7395e-17	yes	down	5.08667	1.13667
TRINITY_DN8711_c0_g1	uncharacterized protein LOC112502763 [Cynara cardunculus var. scolymus])	2.094	1.06599	1.70851e-18	4.90562e-17	yes	up	8.15333	14.8
TRINITY_DN1649_c0_g1	hypothetical protein F8388_025467 [Cannabis sativa])	0.347	-1.52614	1.76441e-18	5.05825e-17	yes	down	9.43333	5.78
TRINITY_DN30245_c1_g1	basic-leucine zipper domain-containing protein [Artemisia annua])	2.451	1.29318	1.77375e-18	5.08305e-17	yes	up	2.69333	6.28
TRINITY_DN2610_c1_g3	zinc finger, RING/FYVE/PHD-type [Artemisia annua])	2.114	1.07989	1.79906e-18	5.15358e-17	yes	up	5.60667	11.46
TRINITY_DN82948_c0_g1	ATP-dependent Clp protease proteolytic subunit 5, chloroplastic, partial [Mucuna pruriens])	3.549	1.82748	1.81186e-18	5.1862e-17	yes	up	15.8933	50.7267
TRINITY_DN14024_c0_g2	HAD-like domain-containing protein [Artemisia annua])	0.191	-2.38636	1.81625e-18	5.19675e-17	yes	down	2.08333	0.386667
TRINITY_DN37551_c0_g1	uncharacterized protein LOC110875397 [Helianthus annuus])	0.186	-2.42641	1.83458e-18	5.24716e-17	yes	down	12.0767	2.65
TRINITY_DN2421_c1_g1		0.001	-10.3609	1.86715e-18	5.33204e-17	yes	down	15.9133	0.00666667
TRINITY_DN2838_c1_g6	serine/threonine-protein kinase STY13-like [Cynara cardunculus var. scolymus])	0.218	-2.19969	1.89036e-18	5.39623e-17	yes	down	3.96333	0.84
TRINITY_DN15212_c1_g1	benzoate carboxyl methyltransferase-like [Helianthus annuus])	0.497	-1.00917	2.03274e-18	5.78921e-17	yes	down	14.0333	7.16667
TRINITY_DN2615_c0_g2	ribulose bisphosphate carboxylase small chain 2, chloroplastic-like [Cynara cardunculus var. scolymus])	4.76	2.25085	2.18884e-18	6.23139e-17	yes	up	2.14667	9.82667
TRINITY_DN9094_c0_g1		0.42	-1.25197	2.25064e-18	6.40486e-17	yes	down	35.7433	25.29
TRINITY_DN9780_c1_g1		9.373	3.2285	2.31895e-18	6.59416e-17	yes	up	13.85	107.663
TRINITY_DN6265_c1_g1		0.219	-2.18987	2.33123e-18	6.62653e-17	yes	down	25.6767	9.77
TRINITY_DN12823_c0_g8		0.001	-10.3854	2.37995e-18	6.76239e-17	yes	down	7.50667	0
TRINITY_DN2093_c0_g1		0.065	-3.94552	2.38438e-18	6.77078e-17	yes	down	6.38333	0.566667
TRINITY_DN1076_c0_g2	probable sodium/metabolite cotransporter BASS1, chloroplastic [Lactuca sativa])	5.885	2.55715	2.38474e-18	6.77078e-17	yes	up	0.303333	1.53667
TRINITY_DN5589_c0_g2	hypothetical protein Ccrd_016529 [Cynara cardunculus var. scolymus])	0.044	-4.50702	2.40007e-18	6.81169e-17	yes	down	2.22333	0.0966667
TRINITY_DN28410_c0_g2		1311.42	10.3569	2.40425e-18	6.82094e-17	yes	up	0	14.6733
TRINITY_DN396_c0_g1	hypothetical protein FXO38_01293 [Capsicum annuum])	0.095	-3.3946	2.71017e-18	7.68292e-17	yes	down	2.25333	0.21
TRINITY_DN13503_c0_g1		0.039	-4.66534	2.73512e-18	7.75065e-17	yes	down	7.30333	0.263333
TRINITY_DN9780_c1_g2		1298.92	10.3431	2.74083e-18	7.76385e-17	yes	up	0	166.183
TRINITY_DN25501_c0_g1		0.078	-3.6814	3.04059e-18	8.59975e-17	yes	down	3.25667	0.166667
TRINITY_DN14953_c0_g1	Homeodomain-like protein, partial [Cynara cardunculus var. scolymus])	0.156	-2.68308	3.06666e-18	8.67017e-17	yes	down	5.03333	0.84
TRINITY_DN6331_c0_g2	3-oxoacyl-[acyl-carrier-protein] synthase II, chloroplastic-like [Lactuca sativa])	0.261	-1.936	3.12461e-18	8.82384e-17	yes	down	4.20667	1.22333
TRINITY_DN17477_c1_g1	uncharacterized protein LOC112502279 [Cynara cardunculus var. scolymus])	0.428	-1.22579	3.13039e-18	8.83679e-17	yes	down	14.4167	5.77
TRINITY_DN34442_c1_g2	uncharacterized protein LOC115723734 [Cannabis sativa])	1281.89	10.3241	3.18686e-18	8.98931e-17	yes	up	0	11.3167
TRINITY_DN21216_c0_g1	tetratricopeptide repeat (TPR)-like superfamily protein [Artemisia annua])	0.172	-2.53811	3.18951e-18	8.99336e-17	yes	down	3.14	0.733333
TRINITY_DN41773_c0_g2	putative ATPase 4, plasma membrane-type-like isoform X1 [Capsicum annuum])	0.185	-2.43235	3.26728e-18	9.20557e-17	yes	down	2.8	0.503333
TRINITY_DN10436_c0_g1	hypothetical protein CTI12_AA558300 [Artemisia annua])	4.489	2.16646	3.28774e-18	9.25969e-17	yes	up	1.20333	5.25
TRINITY_DN33737_c0_g2		0.098	-3.35042	3.44429e-18	9.68581e-17	yes	down	6.32333	2.01667
TRINITY_DN54102_c0_g1		0.221	-2.18058	3.55269e-18	9.98684e-17	yes	down	2.69667	0.57
TRINITY_DN13980_c0_g2	copia protein [Trifolium pratense])	0.066	-3.93077	3.6619e-18	1.02781e-16	yes	down	1.63333	0.106667
TRINITY_DN2852_c0_g4		0.174	-2.52308	3.81662e-18	1.07002e-16	yes	down	4.99667	0.843333
TRINITY_DN11289_c0_g1		0.017	-5.89954	3.86976e-18	1.0845e-16	yes	down	4.4	0.0766667
TRINITY_DN422_c1_g1	hypothetical protein E3N88_11677 [Mikania micrantha])	10.391	3.37724	3.92366e-18	1.09877e-16	yes	up	0.836667	8.28333
TRINITY_DN605_c0_g1	toll/interleukin-1 receptor-like protein, partial [Cynara cardunculus var. scolymus])	8.731	3.12614	3.95228e-18	1.10595e-16	yes	up	0.79	5.09
TRINITY_DN236_c1_g1	shaggy-related protein kinase epsilon-like isoform X1 [Helianthus annuus])	0.462	-1.11275	3.96436e-18	1.10891e-16	yes	down	15.2967	7.59
TRINITY_DN23213_c0_g1		2.477	1.30845	3.96618e-18	1.10899e-16	yes	up	12.2533	26.9667
TRINITY_DN11756_c0_g3	hypothetical protein ARALYDRAFT_343046 [Arabidopsis lyrata subsp. lyrata])	0.323	-1.63186	4.04485e-18	1.13056e-16	yes	down	12.3267	3.27333
TRINITY_DN78296_c0_g1		0.077	-3.69151	4.06032e-18	1.13446e-16	yes	down	9.14	0.683333
TRINITY_DN2156_c0_g2	1-aminocyclopropane-1-carboxylate oxidase homolog 1-like [Cynara cardunculus var. scolymus])	3.796	1.92447	4.76161e-18	1.32838e-16	yes	up	2.49	8.83333
TRINITY_DN10647_c0_g1	BAG family molecular chaperone regulator 6 isoform X1 [Cynara cardunculus var. scolymus])	6.061	2.59953	4.98231e-18	1.38943e-16	yes	up	12.4867	66.8833
TRINITY_DN533_c0_g1		0.412	-1.27959	5.21931e-18	1.45442e-16	yes	down	11.1933	4.80667
TRINITY_DN11824_c0_g4	Ankyrin repeat-containing protein [Artemisia annua])	0.04	-4.64065	5.50012e-18	1.53209e-16	yes	down	2.75333	0.113333
TRINITY_DN405_c0_g1		0.428	-1.22517	5.54478e-18	1.54337e-16	yes	down	6.90333	2.88667
TRINITY_DN772_c0_g2		2.239	1.16269	5.737e-18	1.59567e-16	yes	up	4.3	9.64
TRINITY_DN28800_c0_g3		0.121	-3.04481	5.97955e-18	1.66125e-16	yes	down	22.9967	2.59
TRINITY_DN5213_c1_g1	hypothetical protein Saspl_048217 [Salvia splendens])	0.19	-2.39699	6.35456e-18	1.76278e-16	yes	down	11.8667	2.16
TRINITY_DN49979_c0_g1	ulp1 protease family, C-terminal catalytic domain-containing protein [Artemisia annua])	18.235	4.18865	6.41346e-18	1.77844e-16	yes	up	0.143333	2.47667
TRINITY_DN26864_c0_g1	predicted protein [Hordeum vulgare subsp. vulgare])	1199.94	10.2287	6.61227e-18	1.83288e-16	yes	up	0	3.39667
TRINITY_DN7713_c3_g1		1219.47	10.252	6.62174e-18	1.83482e-16	yes	up	0	96.16
TRINITY_DN12716_c2_g1	predicted protein [Hordeum vulgare subsp. vulgare])	0.152	-2.71325	6.66935e-18	1.84524e-16	yes	down	1.65667	0.246667
TRINITY_DN7680_c1_g1	putative ribonuclease H protein [Vitis vinifera])	4.199	2.06991	6.75531e-18	1.86832e-16	yes	up	1.5	7.44333
TRINITY_DN60102_c0_g1	predicted protein [Hordeum vulgare subsp. vulgare])	0.227	-2.14097	6.78772e-18	1.87658e-16	yes	down	6.2	1.36
TRINITY_DN1448_c0_g1	Ycf2 [Bidens hawaiensis])	7.501	2.90709	6.82497e-18	1.88617e-16	yes	up	1.1	4.61667
TRINITY_DN6620_c0_g2		8.357	3.06299	6.91563e-18	1.90979e-16	yes	up	0.28	2.26667
TRINITY_DN58918_c0_g2		0.001	-10.2187	6.96003e-18	1.91989e-16	yes	down	4.29667	0
TRINITY_DN17525_c0_g1		0.135	-2.89122	6.98195e-18	1.92522e-16	yes	down	11.2333	3.56667
TRINITY_DN53003_c0_g1		0.07	-3.83653	7.10285e-18	1.95783e-16	yes	down	7.75333	0.523333
TRINITY_DN33911_c0_g1	acyl-protein thioesterase 2-like isoform X2 [Cynara cardunculus var. scolymus])	0.257	-1.96244	7.15181e-18	1.96911e-16	yes	down	6.69667	2.18
TRINITY_DN1620_c1_g3	uncharacterized protein LOC110933073 [Helianthus annuus])	0.169	-2.56339	7.29991e-18	2.00914e-16	yes	down	6.25333	0.976667
TRINITY_DN1854_c1_g1		9.172	3.19724	7.4247e-18	2.04196e-16	yes	up	0.396667	4.22
TRINITY_DN3903_c0_g1	P-loop containing nucleoside triphosphate hydrolases superfamily protein [Artemisia annua])	0.453	-1.14278	7.48746e-18	2.05845e-16	yes	down	11.5833	7.48333
TRINITY_DN20090_c0_g1		0.217	-2.20275	7.55282e-18	2.07564e-16	yes	down	6.43667	1.35
TRINITY_DN291_c0_g3	mitogen-activated protein kinase kinase kinase 18-like [Lactuca sativa])	2.74	1.45417	7.59974e-18	2.08776e-16	yes	up	2.05	5.47333
TRINITY_DN15995_c0_g2		10.857	3.4406	7.82274e-18	2.14662e-16	yes	up	0.516667	5.62
TRINITY_DN17629_c0_g3	protein SPIRAL1-like 3 [Cynara cardunculus var. scolymus])	12.93	3.6926	7.82933e-18	2.14763e-16	yes	up	0.18	2.75333
TRINITY_DN33238_c2_g1	microsomal signal peptidase 12kDa subunit [Artemisia annua])	0.001	-10.2013	7.99673e-18	2.1911e-16	yes	down	17.9467	0
TRINITY_DN12665_c0_g2	importin subunit alpha-9-like [Cynara cardunculus var. scolymus])	2.394	1.25926	8.10637e-18	2.21949e-16	yes	up	2.36333	5.50667
TRINITY_DN5780_c0_g1	hypothetical protein Ccrd_011390 [Cynara cardunculus var. scolymus])	2.976	1.57326	8.23429e-18	2.25368e-16	yes	up	3.95333	9.18
TRINITY_DN1332_c1_g1	squalene epoxidase 4 [Taraxacum kok-saghyz])	0.001	-10.1591	8.58761e-18	2.34864e-16	yes	down	26.34	0.02
TRINITY_DN4507_c1_g1	hypothetical protein E3N88_25005 [Mikania micrantha])	2.033	1.02385	8.91389e-18	2.43607e-16	yes	up	6.53333	10.7967
TRINITY_DN3510_c0_g1	probable 2-oxoglutarate-dependent dioxygenase AOP1 isoform X1 [Cynara cardunculus var. scolymus])	3.08	1.62293	9.32087e-18	2.54352e-16	yes	up	3.59333	10.4767
TRINITY_DN82750_c1_g2	Retrovirus-related Pol polyprotein from transposon TNT 1-94 [Vitis vinifera])	34.473	5.10741	1.08716e-17	2.95903e-16	yes	up	0.106667	3.46
TRINITY_DN15031_c0_g1	cytochrome P450 CYP72A219-like [Cynara cardunculus var. scolymus])	2.018	1.01312	1.14659e-17	3.11618e-16	yes	up	8.80333	13.96
TRINITY_DN2219_c0_g1	putative calpain-type cysteine protease family [Helianthus annuus])	6.326	2.66132	1.24144e-17	3.37145e-16	yes	up	1.25333	6.41
TRINITY_DN226_c2_g1	protein MEI2-like 2 [Cynara cardunculus var. scolymus])	0.487	-1.0366	1.33228e-17	3.61284e-16	yes	down	24.1267	11.3333
TRINITY_DN8667_c1_g2		7.862	2.97491	1.38876e-17	3.76322e-16	yes	up	9.19667	64.97
TRINITY_DN5367_c0_g2		0.165	-2.59564	1.39048e-17	3.76652e-16	yes	down	4.21	0.646667
TRINITY_DN12712_c0_g1	uncharacterized protein LOC111882856 [Lactuca sativa])	3.392	1.76201	1.40821e-17	3.81313e-16	yes	up	1.17667	3.74
TRINITY_DN55167_c0_g1	Zinc finger, FYVE/PHD-type [Cynara cardunculus var. scolymus])	7.307	2.86921	1.42776e-17	3.86322e-16	yes	up	0.383333	2.75333
TRINITY_DN6859_c0_g1		0.32	-1.64311	1.43354e-17	3.87746e-16	yes	down	6.91333	2.07667
TRINITY_DN20103_c0_g1		0.095	-3.39211	1.46935e-17	3.96994e-16	yes	down	7.71667	1.54
TRINITY_DN1557_c0_g1	hypothetical protein E3N88_28668 [Mikania micrantha])	8.489	3.08566	1.51011e-17	4.07707e-16	yes	up	0.233333	1.89
TRINITY_DN12615_c0_g1	uncharacterized protein LOC111917909 [Lactuca sativa])	0.453	-1.1423	1.58957e-17	4.28533e-16	yes	down	18.9367	8.29667
TRINITY_DN4682_c1_g2	beta-caryophyllene synthase-like [Cynara cardunculus var. scolymus])	0.448	-1.15881	1.71196e-17	4.60685e-16	yes	down	196.48	78.5433
TRINITY_DN5505_c0_g1	serine/threonine-protein kinase STY13-like [Cynara cardunculus var. scolymus])	0.186	-2.42482	1.74886e-17	4.70444e-16	yes	down	5.65	1.07
TRINITY_DN23325_c0_g1	phosphomevalonate kinase, peroxisomal-like [Cynara cardunculus var. scolymus])	0.5	-1.00024	1.76215e-17	4.73672e-16	yes	down	70.7467	34.02
TRINITY_DN5934_c0_g1	caffeoylshikimate esterase [Cynara cardunculus var. scolymus])	7.801	2.96364	1.78662e-17	4.80075e-16	yes	up	2.77667	10.6433
TRINITY_DN21411_c0_g3	kinesin-like protein KIN-8A [Cynara cardunculus var. scolymus])	0.499	-1.00382	1.86647e-17	5.00437e-16	yes	down	5.27667	2.56667
TRINITY_DN8981_c1_g2		0.289	-1.79107	1.984e-17	5.30984e-16	yes	down	13.4667	3.5
TRINITY_DN7078_c0_g1		0.234	-2.09358	2.01496e-17	5.39072e-16	yes	down	6.36333	2.30667
TRINITY_DN2275_c0_g1	SNF1-related protein kinase catalytic subunit alpha KIN10-like isoform X2 [Cynara cardunculus var. scolymus])	0.012	-6.3471	2.05508e-17	5.49607e-16	yes	down	7.15333	0.0966667
TRINITY_DN4485_c0_g2	transcription factor MYB108-like [Lactuca sativa])	3.743	1.90427	2.07047e-17	5.53521e-16	yes	up	1.45333	5.41333
TRINITY_DN24843_c0_g1		3.142	1.65158	2.08401e-17	5.56739e-16	yes	up	23.9867	50.6033
TRINITY_DN3052_c0_g1	ARID DNA-binding domain-containing protein [Artemisia annua])	2.329	1.2197	2.17219e-17	5.79876e-16	yes	up	9.65667	20.5333
TRINITY_DN40637_c0_g2	protein CELLULOSE SYNTHASE INTERACTIVE 1-like [Cynara cardunculus var. scolymus])	8.817	3.14036	2.20541e-17	5.88531e-16	yes	up	0.196667	1.69333
TRINITY_DN24757_c0_g1	hypothetical protein Ccrd_022991 [Cynara cardunculus var. scolymus])	0.118	-3.08895	2.21687e-17	5.91374e-16	yes	down	9.90333	1.11333
TRINITY_DN936_c0_g3	palmitoyl-acyl carrier protein thioesterase, chloroplastic-like [Coffea arabica])	0.22	-2.18322	2.31481e-17	6.17055e-16	yes	down	3.90667	0.933333
TRINITY_DN477_c0_g1	20S proteasome subunit beta 6 [Salvia splendens])	0.239	-2.06363	2.3442e-17	6.24662e-16	yes	down	7.52	8.26333
TRINITY_DN19296_c0_g1		0.001	-10.0853	2.37155e-17	6.31037e-16	yes	down	8.92333	0
TRINITY_DN5426_c1_g2		3.836	1.93945	2.37345e-17	6.31314e-16	yes	up	2.41667	9.48667
TRINITY_DN8359_c0_g1	uncharacterized protein LOC111914764 [Lactuca sativa])	2.101	1.07113	2.42826e-17	6.45661e-16	yes	up	3.46	9.00333
TRINITY_DN874_c0_g2	uncharacterized protein LOC112510225 [Cynara cardunculus var. scolymus])	2.125	1.08766	2.53203e-17	6.72525e-16	yes	up	7.63333	15.0167
TRINITY_DN12628_c0_g1		0.351	-1.51011	2.66811e-17	7.07904e-16	yes	down	28.5533	11.0433
TRINITY_DN9950_c0_g1	LEAF RUST 10 DISEASE-RESISTANCE LOCUS RECEPTOR-LIKE PROTEIN KINASE-like 1.2 isoform X1 [Lactuca sativa])	2.569	1.36117	2.70534e-17	7.17523e-16	yes	up	2.77	7.07333
TRINITY_DN599_c0_g1	serine/threonine-protein kinase D6PKL2-like [Cynara cardunculus var. scolymus])	2.208	1.1426	2.77481e-17	7.35156e-16	yes	up	3.94333	9.48333
TRINITY_DN82214_c0_g4	PREDICTED: uncharacterized protein LOC104895554 isoform X1 [Beta vulgaris subsp. vulgaris])	0.064	-3.96539	2.85397e-17	7.55586e-16	yes	down	1.95667	0.12
TRINITY_DN11515_c0_g1	putative WRKY transcription factor 51 [Artemisia annua])	8.831	3.14262	2.86187e-17	7.57132e-16	yes	up	1.22333	9.02
TRINITY_DN7408_c0_g1	hypothetical protein LSAT_5X181620 [Lactuca sativa])	0.47	-1.09003	2.99835e-17	7.92386e-16	yes	down	28.0367	39.6367
TRINITY_DN8647_c1_g1		27.143	4.76251	3.00351e-17	7.93464e-16	yes	up	0.213333	5.4
TRINITY_DN18470_c0_g1	hypothetical protein CTI12_AA212240 [Artemisia annua])	0.001	-10.0019	3.02573e-17	7.99049e-16	yes	down	158.04	0.133333
TRINITY_DN26220_c0_g2	protein arginine N-methyltransferase 1-like [Quercus suber])	0.263	-1.92501	3.17631e-17	8.37614e-16	yes	down	7.72333	1.97
TRINITY_DN19385_c1_g1		0.155	-2.69315	3.23413e-17	8.52511e-16	yes	down	7.70333	1.20667
TRINITY_DN20162_c0_g2	splicing factor-like protein 1 [Cynara cardunculus var. scolymus])	4.11	2.03915	3.31898e-17	8.73988e-16	yes	up	2.06	8.17
TRINITY_DN189_c3_g1	hypothetical protein LSAT_9X33201 [Lactuca sativa])	0.178	-2.48812	3.34573e-17	8.80715e-16	yes	down	5.36667	0.91
TRINITY_DN11521_c0_g1	hypothetical protein LSAT_9X21181 [Lactuca sativa])	3.198	1.67706	3.36327e-17	8.847e-16	yes	up	2.54333	7.91333
TRINITY_DN1118_c2_g3	exonuclease mut-7 homolog isoform X3 [Cynara cardunculus var. scolymus])	0.144	-2.79779	3.51115e-17	9.22942e-16	yes	down	9.36667	1.48
TRINITY_DN8505_c0_g2		0.434	-1.20493	3.63406e-17	9.54229e-16	yes	down	32.5667	13.56
TRINITY_DN20444_c0_g1	U-box domain-containing protein 15-like [Cynara cardunculus var. scolymus])	2.139	1.0967	3.74591e-17	9.82898e-16	yes	up	2.65667	5.54333
TRINITY_DN8232_c1_g4		0.007	-7.16744	3.77999e-17	9.91486e-16	yes	down	11.72	0.08
TRINITY_DN20582_c0_g1		0.135	-2.88977	3.85596e-17	1.01106e-15	yes	down	7.59	1.36667
TRINITY_DN8749_c0_g2		0.317	-1.65685	3.88957e-17	1.0195e-15	yes	down	70.1767	20.8767
TRINITY_DN14863_c0_g1		0.196	-2.35331	3.9389e-17	1.0317e-15	yes	down	1.74	0.333333
TRINITY_DN11419_c0_g1		0.203	-2.30231	4.06903e-17	1.06503e-15	yes	down	12.2333	2.13667
TRINITY_DN82685_c1_g1	GATA transcription factor 4-like [Cynara cardunculus var. scolymus])	0.427	-1.22892	4.19089e-17	1.09654e-15	yes	down	8.87	3.68667
TRINITY_DN24792_c0_g1	uncharacterized protein LOC110914498 [Helianthus annuus])	0.058	-4.10317	4.41709e-17	1.15531e-15	yes	down	2.52	0.106667
TRINITY_DN67094_c0_g1		16.012	4.00112	4.42532e-17	1.15705e-15	yes	up	0.463333	5.91333
TRINITY_DN15669_c0_g1	PREDICTED: 60S ribosomal protein L4 [Capsicum annuum])	0.1	-3.31522	4.44486e-17	1.16175e-15	yes	down	2.84333	0.276667
TRINITY_DN48737_c0_g2		21.023	4.39389	4.54681e-17	1.18755e-15	yes	up	0.406667	9.75
TRINITY_DN32559_c0_g1		19.15	4.25925	4.62234e-17	1.20557e-15	yes	up	0.4	7.30333
TRINITY_DN852_c0_g1	PREDICTED: uncharacterized protein LOC108221951 isoform X3 [Daucus carota subsp. sativus])	0.36	-1.47365	4.76381e-17	1.24115e-15	yes	down	17.1567	6.63667
TRINITY_DN26504_c0_g2		4.529	2.17904	4.99202e-17	1.29923e-15	yes	up	34.4733	147.337
TRINITY_DN23738_c0_g1	hypothetical protein Ccrd_022975 [Cynara cardunculus var. scolymus])	0.306	-1.70626	5.53674e-17	1.43947e-15	yes	down	24.2533	7.04
TRINITY_DN3030_c1_g1		0.485	-1.04453	5.72367e-17	1.4865e-15	yes	down	30.3433	12.9
TRINITY_DN17846_c0_g1		11.674	3.54519	5.73412e-17	1.48869e-15	yes	up	0.396667	3.54
TRINITY_DN8853_c0_g1	LOB domain-containing protein 12 [Cynara cardunculus var. scolymus])	4.451	2.15421	5.79163e-17	1.50256e-15	yes	up	2.12667	9.11667
TRINITY_DN10762_c0_g1	uncharacterized protein LOC101505531 [Cicer arietinum])	0.038	-4.71918	5.82532e-17	1.51024e-15	yes	down	6.63333	0.386667
TRINITY_DN1753_c0_g2	calcium-dependent protein kinase 32-like [Prosopis alba])	5.643	2.49642	5.89175e-17	1.52639e-15	yes	up	1.62667	8.84
TRINITY_DN4516_c0_g1	crocetin glucosyltransferase, chloroplastic-like [Cynara cardunculus var. scolymus])	3.411	1.77022	5.92182e-17	1.53364e-15	yes	up	1.26333	4.20667
TRINITY_DN29451_c0_g1	uncharacterized protein LOC112522394 [Cynara cardunculus var. scolymus])	4.035	2.01244	5.98234e-17	1.54877e-15	yes	up	1.82	6.74333
TRINITY_DN11863_c0_g2		8.561	3.09779	5.99718e-17	1.55206e-15	yes	up	1.41667	5.3
TRINITY_DN11112_c1_g1	coatomer subunit beta'-2-like [Cynara cardunculus var. scolymus])	2.671	1.41718	6.3653e-17	1.64502e-15	yes	up	10.0533	30.6167
TRINITY_DN10311_c0_g1	predicted protein [Hordeum vulgare subsp. vulgare])	0.169	-2.56766	6.55951e-17	1.69462e-15	yes	down	3.76333	0.616667
TRINITY_DN3467_c0_g2	ATP-dependent DNA helicase homolog RECG, chloroplastic isoform X2 [Cynara cardunculus var. scolymus])	0.289	-1.79128	6.67716e-17	1.72441e-15	yes	down	4.46333	1.38667
TRINITY_DN9207_c0_g1	probable polygalacturonase At3g15720 [Lactuca sativa])	0.001	-9.92226	6.93139e-17	1.78694e-15	yes	down	11.11	0
TRINITY_DN11612_c0_g1	cytochrome P450 [Artemisia annua])	14.759	3.88349	7.00586e-17	1.8055e-15	yes	up	0.903333	12.62
TRINITY_DN17072_c0_g2		0.407	-1.29763	7.02167e-17	1.80895e-15	yes	down	146.93	51.4033
TRINITY_DN8436_c0_g1		0.201	-2.31365	7.12454e-17	1.83416e-15	yes	down	6.36333	1.31333
TRINITY_DN6877_c0_g2		0.422	-1.24434	7.147e-17	1.8393e-15	yes	down	33.2767	13.7033
TRINITY_DN28280_c0_g1	hypothetical protein CTI12_AA556710 [Artemisia annua])	2.176	1.12151	7.46318e-17	1.91799e-15	yes	up	11.97	24.98
TRINITY_DN4051_c0_g1	LOW QUALITY PROTEIN: probable LRR receptor-like serine/threonine-protein kinase At1g07650 [Lactuca sativa])	6.578	2.71769	7.56899e-17	1.94383e-15	yes	up	0.57	3.50333
TRINITY_DN17482_c0_g1	NAD-dependent malic enzyme 62 kDa isoform, mitochondrial-like [Cynara cardunculus var. scolymus])	0.494	-1.01862	7.99521e-17	2.04901e-15	yes	down	16.5767	7.81
TRINITY_DN2674_c0_g1	Disease resistance protein [Cynara cardunculus var. scolymus])	0.432	-1.20971	8.11377e-17	2.07867e-15	yes	down	7.91667	3.61
TRINITY_DN5974_c4_g2		0.119	-3.0711	8.31605e-17	2.12901e-15	yes	down	9.61	1.01333
TRINITY_DN47988_c0_g1	basic leucine zipper 25-like [Cynara cardunculus var. scolymus])	0.202	-2.30486	8.38456e-17	2.14581e-15	yes	down	6.68	1.31333
TRINITY_DN26515_c0_g4		20.156	4.33313	8.46841e-17	2.16576e-15	yes	up	1.2	12.5633
TRINITY_DN6971_c0_g3	disease resistance-like protein DSC1 [Cynara cardunculus var. scolymus])	0.003	-8.56527	8.77525e-17	2.2419e-15	yes	down	3.57333	0.01
TRINITY_DN234_c2_g2	LOW QUALITY PROTEIN: putative disease resistance protein At3g14460 [Cynara cardunculus var. scolymus])	0.378	-1.40364	8.85445e-17	2.26057e-15	yes	down	28.9567	9.68667
TRINITY_DN25306_c0_g1	uncharacterized protein LOC112510083 [Cynara cardunculus var. scolymus])	2.415	1.27185	8.89172e-17	2.2693e-15	yes	up	3.26667	7.66667
TRINITY_DN1756_c0_g1		0.001	-9.88285	8.96854e-17	2.28811e-15	yes	down	6.62667	0
TRINITY_DN10632_c0_g1		0.077	-3.69082	9.29829e-17	2.37142e-15	yes	down	3.46667	0.263333
TRINITY_DN9707_c1_g2	protein PAF1 homolog [Cynara cardunculus var. scolymus])	0.22	-2.18674	9.67508e-17	2.4641e-15	yes	down	6.22667	1.32667
TRINITY_DN16204_c1_g1	DUF4219 domain-containing protein/UBN2 domain-containing protein [Cephalotus follicularis])	0.432	-1.21168	9.6948e-17	2.46827e-15	yes	down	11.45	3.59667
TRINITY_DN21682_c0_g1		0.147	-2.77015	9.79515e-17	2.49296e-15	yes	down	30.2967	3.6
TRINITY_DN13296_c0_g1		0.066	-3.92095	9.86329e-17	2.50944e-15	yes	down	5.57333	0.37
TRINITY_DN5570_c2_g3	hypothetical protein LSAT_9X102460 [Lactuca sativa])	0.001	-9.83966	9.88568e-17	2.51427e-15	yes	down	15.26	0.0133333
TRINITY_DN74073_c0_g1	hypothetical protein CRG98_047117 [Punica granatum])	4.627	2.21005	9.89556e-17	2.51591e-15	yes	up	0.786667	3.54333
TRINITY_DN5384_c2_g1		2.013	1.0091	1.00504e-16	2.55351e-15	yes	up	13.0667	23.6067
TRINITY_DN49176_c1_g1		0.001	-9.87772	1.00994e-16	2.56507e-15	yes	down	9.87	0
TRINITY_DN31301_c0_g1	hypothetical protein E3N88_10129 [Mikania micrantha])	907.343	9.8255	1.03353e-16	2.62319e-15	yes	up	0.00666667	7.59
TRINITY_DN8365_c0_g3		0.103	-3.28625	1.08388e-16	2.74721e-15	yes	down	3.4	0.34
TRINITY_DN3172_c0_g1	protein FREE1-like [Lactuca sativa])	2.4	1.26303	1.1061e-16	2.80255e-15	yes	up	8.86333	16.2467
TRINITY_DN28011_c1_g2	uncharacterized protein LOC110891560 [Helianthus annuus])	0.02	-5.67932	1.13566e-16	2.87547e-15	yes	down	3.32333	0.0666667
TRINITY_DN632_c0_g4		0.108	-3.20426	1.15803e-16	2.9301e-15	yes	down	3.81	0.406667
TRINITY_DN29272_c0_g1	hypothetical protein DKX38_007549 [Salix brachista])	0.323	-1.63071	1.19836e-16	3.03111e-15	yes	down	37.7533	13.31
TRINITY_DN4553_c0_g4		30.886	4.94888	1.20086e-16	3.03637e-15	yes	up	0.163333	4.89333
TRINITY_DN10328_c0_g1		0.416	-1.2667	1.22997e-16	3.10785e-15	yes	down	6.85	2.9
TRINITY_DN9350_c0_g2	tafazzin [Cynara cardunculus var. scolymus])	2.002	1.00149	1.24523e-16	3.14426e-15	yes	up	5.56333	10.57
TRINITY_DN5543_c0_g3		0.406	-1.30053	1.35717e-16	3.41755e-15	yes	down	7.30667	2.72333
TRINITY_DN31018_c0_g1		0.162	-2.62652	1.40166e-16	3.52355e-15	yes	down	15.76	2.95333
TRINITY_DN2634_c0_g1		0.001	-9.83051	1.42599e-16	3.5835e-15	yes	down	20.9667	0
TRINITY_DN4553_c0_g1		2.446	1.29026	1.45375e-16	3.65202e-15	yes	up	4.33667	10.11
TRINITY_DN10186_c1_g2		0.222	-2.17432	1.46891e-16	3.68884e-15	yes	down	2.35	0.51
TRINITY_DN27993_c0_g1		0.051	-4.29354	1.54383e-16	3.87434e-15	yes	down	6.68	0.35
TRINITY_DN17647_c0_g2		0.345	-1.53611	1.6707e-16	4.18562e-15	yes	down	8.85333	2.97
TRINITY_DN35204_c0_g1	Histidine kinase-like ATPase, ATP-binding domain-containing protein [Cynara cardunculus var. scolymus])	0.014	-6.18399	1.70736e-16	4.27455e-15	yes	down	9.43	0.12
TRINITY_DN44283_c0_g1		0.026	-5.2638	1.77846e-16	4.44049e-15	yes	down	45.7533	1.1
TRINITY_DN28784_c0_g3	tubby C-terminal-like domain-containing protein [Artemisia annua])	0.263	-1.92587	1.79545e-16	4.47835e-15	yes	down	5.89333	1.52667
TRINITY_DN8486_c0_g1	amino acid transporter AVT1I-like [Lactuca sativa])	38.053	5.24996	1.82733e-16	4.55632e-15	yes	up	0.07	3.58
TRINITY_DN12352_c0_g1		0.303	-1.72289	1.88558e-16	4.6968e-15	yes	down	17.2967	5.39
TRINITY_DN12099_c0_g1	EF-hand domain pair, Death-associated protein kinase 1 [Artemisia annua])	0.487	-1.03708	1.89619e-16	4.72164e-15	yes	down	39.8767	18.1333
TRINITY_DN8814_c3_g1	protein MANNAN SYNTHESIS-RELATED 1-like [Lactuca sativa])	0.064	-3.95669	1.96992e-16	4.90357e-15	yes	down	10.32	0.41
TRINITY_DN13533_c0_g1	disease resistance protein RML1A-like isoform X1 [Cynara cardunculus var. scolymus])	2.581	1.36807	2.00819e-16	4.99714e-15	yes	up	4.61333	12.5967
TRINITY_DN37809_c1_g2		0.117	-3.10158	2.01501e-16	5.01244e-15	yes	down	3.72333	0.42
TRINITY_DN7091_c1_g1	PREDICTED: putative nuclease HARBI1 [Ipomoea nil])	4.127	2.04517	2.03125e-16	5.04902e-15	yes	up	7.73	6.43667
TRINITY_DN909_c0_g1	protein FAR1-RELATED SEQUENCE 5-like isoform X1 [Helianthus annuus])	0.02	-5.63518	2.03177e-16	5.04902e-15	yes	down	1.32	0.03
TRINITY_DN14713_c0_g1		4.944	2.30568	2.08942e-16	5.19052e-15	yes	up	3.49667	10.28
TRINITY_DN2653_c0_g2	ribosome biogenesis protein BMS1/TSR1, AARP2CN [Artemisia annua])	0.003	-8.50161	2.10732e-16	5.23323e-15	yes	down	8.29333	0.0233333
TRINITY_DN14102_c0_g1		13.28	3.73124	2.15313e-16	5.34519e-15	yes	up	0.55	7.62667
TRINITY_DN12685_c1_g3	transferase, Chloramphenicol acetyltransferase-like domain protein [Artemisia annua])	2.178	1.12281	2.17012e-16	5.38555e-15	yes	up	3.3	7.00333
TRINITY_DN30834_c0_g1	Gibberellin regulated protein [Artemisia annua])	2.016	1.01172	2.26961e-16	5.63055e-15	yes	up	21.5267	42.3067
TRINITY_DN17047_c0_g1	Protein of unknown function DUF936, plant [Cynara cardunculus var. scolymus])	0.433	-1.20698	2.3504e-16	5.82316e-15	yes	down	4.47667	1.89333
TRINITY_DN15933_c0_g1		0.293	-1.77021	2.40193e-16	5.94882e-15	yes	down	46.17	17.9133
TRINITY_DN11423_c1_g1	photosystem I reaction center subunit N, chloroplastic [Cynara cardunculus var. scolymus])	0.112	-3.15608	2.42082e-16	5.99358e-15	yes	down	3.12333	0.393333
TRINITY_DN59848_c0_g1	glycine-rich RNA-binding protein 3, mitochondrial-like [Cucurbita maxima])	0.203	-2.30254	2.42294e-16	5.99681e-15	yes	down	5.05667	0.993333
TRINITY_DN25270_c1_g1	hypothetical protein CTI12_AA438870 [Artemisia annua])	12.111	3.59821	2.47169e-16	6.11133e-15	yes	up	0.503333	3.53
TRINITY_DN22810_c0_g1	uncharacterized protein LOC110776547, partial [Spinacia oleracea])	0.35	-1.51452	2.51935e-16	6.22498e-15	yes	down	5.18333	1.9
TRINITY_DN11903_c0_g1		0.02	-5.62025	2.54028e-16	6.2746e-15	yes	down	27.8533	0.46
TRINITY_DN30883_c0_g2		858.169	9.74512	2.55162e-16	6.30049e-15	yes	up	0	19.21
TRINITY_DN25934_c0_g1	BEL1-like homeodomain protein 8 [Cynara cardunculus var. scolymus])	0.404	-1.30705	2.57885e-16	6.36561e-15	yes	down	8.81	3.37333
TRINITY_DN10384_c0_g1	ribosomal protein L2 [Plukenetia volubilis])	2.568	1.36086	2.59872e-16	6.41035e-15	yes	up	7.19333	15.67
TRINITY_DN2463_c0_g4		11.531	3.52741	2.65678e-16	6.54917e-15	yes	up	0.876667	9.79333
TRINITY_DN2109_c0_g1		3.336	1.73793	2.66555e-16	6.56861e-15	yes	up	4.58333	14.5733
TRINITY_DN25679_c0_g1	flavin-containing monooxygenase FMO GS-OX5-like isoform X1 [Lactuca sativa])	7.854	2.9734	2.66967e-16	6.57656e-15	yes	up	0.82	6.16333
TRINITY_DN31932_c1_g1	uncharacterized protein LOC111877077 [Lactuca sativa])	0.165	-2.59794	2.69092e-16	6.6267e-15	yes	down	3.90667	0.626667
TRINITY_DN1550_c2_g2	Galactose mutarotase-like domain-containing protein [Cynara cardunculus var. scolymus])	0.089	-3.48466	2.79474e-16	6.87088e-15	yes	down	3.47333	0.31
TRINITY_DN4292_c0_g1	uncharacterized protein LOC112509035 [Cynara cardunculus var. scolymus])	3.11	1.63697	2.83827e-16	6.97325e-15	yes	up	11.9233	39.3333
TRINITY_DN29_c1_g1	Adenylate cyclase-associated CAP [Cynara cardunculus var. scolymus])	3.488	1.80228	2.84884e-16	6.99688e-15	yes	up	3.14	8.32
TRINITY_DN303_c3_g1	uncharacterized protein LOC107178625 [Citrus sinensis])	851.724	9.73424	2.87853e-16	7.06276e-15	yes	up	0	8
TRINITY_DN40806_c0_g2		12.336	3.62479	2.90278e-16	7.11987e-15	yes	up	0.206667	2.40333
TRINITY_DN18443_c0_g2	peroxidase N1-like [Cynara cardunculus var. scolymus])	2.226	1.15421	2.95294e-16	7.23809e-15	yes	up	4.89333	10.58
TRINITY_DN6644_c0_g2	hypothetical protein LSAT_9X43300 [Lactuca sativa])	6.089	2.60624	2.98846e-16	7.31738e-15	yes	up	2.22333	12.79
TRINITY_DN12244_c0_g3	zinc finger protein GIS3 [Cynara cardunculus var. scolymus])	0.457	-1.13037	2.99454e-16	7.32786e-15	yes	down	14.6167	6.46333
TRINITY_DN27508_c0_g2		0.122	-3.02983	3.07779e-16	7.5266e-15	yes	down	7.02667	0.923333
TRINITY_DN13204_c0_g3		0.001	-9.68204	3.22258e-16	7.87023e-15	yes	down	6.02	0.00666667
TRINITY_DN5567_c0_g4		0.446	-1.16359	3.22676e-16	7.87783e-15	yes	down	41.1767	23.7167
TRINITY_DN8210_c0_g2	17.5 kDa class I heat shock protein-like [Dorcoceras hygrometricum])	0.194	-2.36255	3.27806e-16	7.99777e-15	yes	down	10.06	1.87333
TRINITY_DN76350_c0_g1	probable proline-specific permease put4 [Quercus suber])	837.894	9.71062	3.31644e-16	8.08873e-15	yes	up	0	4.18667
TRINITY_DN6850_c0_g1	hypothetical protein E3N88_39032 [Mikania micrantha])	0.417	-1.26105	3.48475e-16	8.49081e-15	yes	down	25.1767	10.0433
TRINITY_DN14726_c0_g1	probable protein phosphatase 2C 63 isoform X1 [Cynara cardunculus var. scolymus])	2.49	1.31608	3.6604e-16	8.90114e-15	yes	up	1.95	4.72667
TRINITY_DN10240_c0_g4		0.039	-4.67892	3.70102e-16	8.99693e-15	yes	down	2.31667	0.1
TRINITY_DN88098_c0_g1	hypothetical protein E3N88_29594 [Mikania micrantha])	29.72	4.89334	3.72492e-16	9.05207e-15	yes	up	1.51333	33.1133
TRINITY_DN14615_c0_g1	dCTP pyrophosphatase 1-like [Helianthus annuus])	0.421	-1.24713	4.15848e-16	1.00758e-14	yes	down	24.37	9.82667
TRINITY_DN9718_c0_g1	lysine-specific demethylase JMJ25-like [Cynara cardunculus var. scolymus])	0.109	-3.19751	4.17202e-16	1.01052e-14	yes	down	4.51667	0.473333
TRINITY_DN25299_c0_g1		3.561	1.83229	4.17934e-16	1.01163e-14	yes	up	6.06333	21.0233
TRINITY_DN17629_c0_g4		48.458	5.59866	4.20129e-16	1.01661e-14	yes	up	0.396667	4.54333
TRINITY_DN27087_c0_g2	eukaryotic translation initiation factor-like [Cynara cardunculus var. scolymus])	2.29	1.19553	4.22516e-16	1.02172e-14	yes	up	2.85	6.34333
TRINITY_DN41084_c0_g2		0.027	-5.19407	4.40895e-16	1.06546e-14	yes	down	6.66667	0.373333
TRINITY_DN28002_c0_g1	serine/threonine-protein kinase, active site protein [Artemisia annua])	0.08	-3.64831	4.56798e-16	1.10245e-14	yes	down	3.93667	0.343333
TRINITY_DN22479_c0_g1	receptor-like protein 12 [Lactuca sativa])	3.995	1.99834	4.57399e-16	1.10354e-14	yes	up	1.07333	2.86667
TRINITY_DN13132_c0_g1	protein LURP-one-related 10-like [Cynara cardunculus var. scolymus])	2.269	1.18213	4.64167e-16	1.1195e-14	yes	up	7.22	14.5
TRINITY_DN60778_c0_g1		4.096	2.03436	4.74138e-16	1.14317e-14	yes	up	3.95	16.3533
TRINITY_DN8765_c0_g2	protein WVD2-like 7 [Cynara cardunculus var. scolymus])	0.468	-1.09441	4.75336e-16	1.14531e-14	yes	down	6.48333	2.96333
TRINITY_DN16064_c0_g1	putative RING-H2 finger protein ATL12 [Cynara cardunculus var. scolymus])	2.734	1.45106	4.76345e-16	1.14737e-14	yes	up	2.23	5.93667
TRINITY_DN86878_c0_g2	uncharacterized protein LOC112523028 [Cynara cardunculus var. scolymus])	0.082	-3.60785	4.80011e-16	1.15544e-14	yes	down	6.63667	0.493333
TRINITY_DN7111_c0_g3	RNA-directed DNA polymerase, eukaryota, Reverse transcriptase zinc-binding domain protein [Artemisia annua])	0.24	-2.058	4.82335e-16	1.16028e-14	yes	down	2.44667	0.573333
TRINITY_DN3007_c0_g2	uncharacterized protein LOC111914831 isoform X1 [Lactuca sativa])	0.31	-1.6885	4.87384e-16	1.17204e-14	yes	down	4.12333	1.17333
TRINITY_DN5781_c0_g2	cullin repeat-like-containing domain-containing protein [Artemisia annua])	827.249	9.69218	4.88886e-16	1.17527e-14	yes	up	0	4.88
TRINITY_DN10611_c0_g2	putative trimeric LpxA-like protein [Helianthus annuus])	0.363	-1.46064	5.12246e-16	1.23022e-14	yes	down	6.13333	2.17
TRINITY_DN20614_c0_g2	GDSL esterase/lipase At1g28590-like [Helianthus annuus])	2.103	1.0724	5.2833e-16	1.26803e-14	yes	up	5.02333	9.59333
TRINITY_DN57963_c0_g1	predicted protein [Hordeum vulgare subsp. vulgare])	0.008	-6.91477	5.39856e-16	1.29527e-14	yes	down	6.35667	0.0533333
TRINITY_DN16442_c0_g1		2.202	1.13887	5.486e-16	1.31582e-14	yes	up	39.3467	74.78
TRINITY_DN9402_c0_g4	hypothetical protein VITISV_037506 [Vitis vinifera])	0.125	-3.0004	5.53376e-16	1.32684e-14	yes	down	14.3733	1.92667
TRINITY_DN4701_c2_g1		0.232	-2.10645	5.78277e-16	1.3852e-14	yes	down	5.87333	1.08
TRINITY_DN39720_c0_g1	plasma membrane ATPase [Asparagus officinalis])	790.698	9.62698	6.22034e-16	1.48711e-14	yes	up	0	2.58667
TRINITY_DN36405_c0_g1	reverse transcriptase domain, Reverse transcriptase zinc-binding domain protein [Artemisia annua])	3.75	1.90698	6.25392e-16	1.49417e-14	yes	up	1.33	5.51667
TRINITY_DN18026_c0_g1	BTB/POZ and TAZ domain-containing protein 1-like [Cynara cardunculus var. scolymus])	2.519	1.33266	6.43895e-16	1.53688e-14	yes	up	4.06	8.35333
TRINITY_DN7403_c0_g1	ethylene-responsive transcription factor ERF038 [Lactuca sativa])	3.088	1.62667	6.45689e-16	1.54066e-14	yes	up	2.86333	5.67
TRINITY_DN21524_c0_g1	NDR1/HIN1-like protein 13 [Cynara cardunculus var. scolymus])	0.44	-1.18499	6.49613e-16	1.54953e-14	yes	down	9.81667	4.19667
TRINITY_DN4061_c1_g1	uncharacterized protein LOC112510957 [Cynara cardunculus var. scolymus])	0.469	-1.09263	6.51349e-16	1.55316e-14	yes	down	21.56	9.88667
TRINITY_DN29884_c0_g2		0.181	-2.46693	6.72937e-16	1.60412e-14	yes	down	12.59	4.46333
TRINITY_DN2887_c0_g2	PREDICTED: zinc finger BED domain-containing protein RICESLEEPER 4-like [Daucus carota subsp. sativus])	2.599	1.37801	7.15282e-16	1.70286e-14	yes	up	6.71	15.8
TRINITY_DN196_c0_g4	high-affinity nitrate transporter 2.1-like isoform X1 [Cynara cardunculus var. scolymus])	0.324	-1.62615	7.17361e-16	1.70726e-14	yes	down	4.14667	1.30667
TRINITY_DN25705_c0_g1	reverse transcriptase zinc-binding domain-containing protein [Artemisia annua])	14.445	3.85245	7.25186e-16	1.72477e-14	yes	up	0.203333	2.89333
TRINITY_DN12872_c0_g4	hypothetical protein TEA_023928 [Camellia sinensis var. sinensis])	0.275	-1.86074	7.37922e-16	1.7528e-14	yes	down	15.26	4.76
TRINITY_DN1147_c0_g1	zinc finger protein ZAT1-like [Lactuca sativa])	0.407	-1.29684	7.50251e-16	1.78151e-14	yes	down	11.6933	4.63333
TRINITY_DN61939_c0_g3		0.142	-2.8167	7.78496e-16	1.84798e-14	yes	down	8.27333	1.12667
TRINITY_DN807_c0_g4	pleiotropic drug resistance protein 1-like isoform X2 [Cynara cardunculus var. scolymus])	28.399	4.82779	7.99496e-16	1.89661e-14	yes	up	0.0866667	2.45
TRINITY_DN2780_c0_g3		12.351	3.62654	8.085e-16	1.91673e-14	yes	up	3.6	11.12
TRINITY_DN33107_c0_g1	uncharacterized protein LOC112520430 [Cynara cardunculus var. scolymus])	2.348	1.23113	8.12607e-16	1.92585e-14	yes	up	3.12	7.11333
TRINITY_DN5403_c1_g1	uncharacterized protein LOC112500095 [Cynara cardunculus var. scolymus])	0.217	-2.20252	8.13072e-16	1.92633e-14	yes	down	8.79667	3.76667
TRINITY_DN15516_c0_g4	uncharacterized protein LOC110939609 isoform X1 [Helianthus annuus])	0.045	-4.46864	8.24866e-16	1.95239e-14	yes	down	10.8533	0.463333
TRINITY_DN95361_c0_g1		0.001	-9.594	8.43515e-16	1.99589e-14	yes	down	9.68667	0
TRINITY_DN19895_c0_g1		0.003	-8.29575	8.52217e-16	2.01519e-14	yes	down	12.1333	0.04
TRINITY_DN5299_c4_g1	cycloartenol Synthase-like [Helianthus annuus])	0.251	-1.99234	8.59631e-16	2.03142e-14	yes	down	2.47667	0.603333
TRINITY_DN15030_c0_g1	hypothetical protein E3N88_35480 [Mikania micrantha])	0.259	-1.94698	9.41151e-16	2.21979e-14	yes	down	14.2067	3.49333
TRINITY_DN30567_c0_g1		117.257	6.87353	9.45844e-16	2.23015e-14	yes	up	0.12	13.6067
TRINITY_DN30494_c0_g1	predicted protein [Hordeum vulgare subsp. vulgare])	772.377	9.59316	9.47849e-16	2.23416e-14	yes	up	0	6.51667
TRINITY_DN26309_c0_g1		0.048	-4.37384	9.68637e-16	2.28243e-14	yes	down	6.31	1.02667
TRINITY_DN67268_c0_g1	uncharacterized protein LOC111903468, partial [Lactuca sativa])	24.283	4.60187	9.74581e-16	2.2957e-14	yes	up	0.07	1.66
TRINITY_DN93253_c0_g1	uncharacterized protein At5g65660-like [Cynara cardunculus var. scolymus])	0.288	-1.79479	1.04925e-15	2.46687e-14	yes	down	11.3067	3.13333
TRINITY_DN21104_c1_g3		35.181	5.13672	1.05167e-15	2.47175e-14	yes	up	0.0833333	3.27
TRINITY_DN4439_c1_g1	hypothetical protein CTI12_AA551650 [Artemisia annua])	3.256	1.70327	1.10144e-15	2.58627e-14	yes	up	2.78	7.25333
TRINITY_DN5807_c2_g1		13.045	3.70545	1.10659e-15	2.59752e-14	yes	up	0.656667	8.53333
TRINITY_DN18896_c1_g3	hypothetical protein LSAT_2X2301 [Lactuca sativa])	4.978	2.31548	1.11729e-15	2.62181e-14	yes	up	2.23333	10.2167
TRINITY_DN12649_c0_g1	dynamin-related protein 5A [Cynara cardunculus var. scolymus])	4.805	2.2645	1.15866e-15	2.71542e-14	yes	up	0.776667	3.55333
TRINITY_DN35524_c0_g1	GTP binding protein [Arabidopsis thaliana])	0.263	-1.92499	1.16212e-15	2.72268e-14	yes	down	4.88	1.25333
TRINITY_DN8289_c0_g1	uncharacterized protein LOC112505543 [Cynara cardunculus var. scolymus])	0.489	-1.03155	1.17337e-15	2.74815e-14	yes	down	13.3167	5.19333
TRINITY_DN25731_c0_g1	predicted protein [Hordeum vulgare subsp. vulgare])	0.11	-3.1793	1.18068e-15	2.7644e-14	yes	down	2.19667	0.236667
TRINITY_DN37762_c0_g3	uncharacterized protein LOC112509399 [Cynara cardunculus var. scolymus])	0.491	-1.0271	1.23451e-15	2.88769e-14	yes	down	42.5667	19.8367
TRINITY_DN10032_c0_g1	Leucine-rich repeat-containing protein [Cynara cardunculus var. scolymus])	0.276	-1.85886	1.24848e-15	2.9185e-14	yes	down	5.12333	2.39
TRINITY_DN36666_c0_g2	receptor-like protein 9DC3 [Cynara cardunculus var. scolymus])	0.365	-1.4529	1.27176e-15	2.97197e-14	yes	down	7.94333	3.98667
TRINITY_DN3777_c0_g1	Thioredoxin, partial [Cynara cardunculus var. scolymus])	3.577	1.83891	1.31766e-15	3.0773e-14	yes	up	5.73	12.6233
TRINITY_DN5654_c0_g4		7.844	2.97157	1.33595e-15	3.11804e-14	yes	up	0.24	1.75333
TRINITY_DN2640_c0_g2	Lipase, GDSL [Cynara cardunculus var. scolymus])	3.059	1.61298	1.34419e-15	3.13627e-14	yes	up	3.14333	8.32667
TRINITY_DN5152_c0_g1		4.728	2.24134	1.3478e-15	3.14371e-14	yes	up	1.97667	7.59667
TRINITY_DN13138_c0_g1		0.001	-9.52289	1.35103e-15	3.15025e-14	yes	down	10.61	0
TRINITY_DN3037_c1_g1		0.001	-9.53415	1.37135e-15	3.19661e-14	yes	down	3.90667	0
TRINITY_DN216_c0_g2		11.371	3.50729	1.45885e-15	3.39735e-14	yes	up	0.923333	9.00333
TRINITY_DN11015_c1_g1	unnamed protein product [Arabis nemorensis])	0.262	-1.93282	1.48693e-15	3.45946e-14	yes	down	5.76667	1.46667
TRINITY_DN101354_c0_g1	probable peptide transporter ptr2 [Quercus suber])	728.859	9.50949	1.53708e-15	3.57389e-14	yes	up	0	3.39
TRINITY_DN3274_c0_g1		0.243	-2.04126	1.57729e-15	3.66276e-14	yes	down	9.29667	3.15333
TRINITY_DN42533_c0_g2	RNA-binding protein FUS [Lactuca sativa])	0.485	-1.0449	1.58534e-15	3.6803e-14	yes	down	17.4767	8.28
TRINITY_DN35349_c0_g1	PREDICTED: cytochrome c oxidase subunit 3 [Capsicum annuum])	0.125	-3.00572	1.60114e-15	3.71461e-14	yes	down	5.94	0.713333
TRINITY_DN35016_c0_g1		720.365	9.49258	1.63803e-15	3.79783e-14	yes	up	0	8.49667
TRINITY_DN14982_c0_g2	ribonucleotide reductase 1 [Artemisia annua])	0.369	-1.43664	1.6423e-15	3.80653e-14	yes	down	9.11	3.36667
TRINITY_DN776_c0_g2	O-fucosyltransferase 20 [Cynara cardunculus var. scolymus])	0.451	-1.15007	1.65657e-15	3.83839e-14	yes	down	5.31	2.33667
TRINITY_DN5194_c0_g3	pentatricopeptide repeat-containing protein At1g43980, mitochondrial [Cynara cardunculus var. scolymus])	0.116	-3.11323	1.7121e-15	3.96208e-14	yes	down	4.48	0.38
TRINITY_DN14092_c0_g1		2.734	1.45125	1.78697e-15	4.12885e-14	yes	up	2.02667	5.10333
TRINITY_DN59990_c0_g1		2.475	1.30748	1.80604e-15	4.17161e-14	yes	up	6.31333	15.2433
TRINITY_DN6498_c1_g2		10.934	3.45075	1.87174e-15	4.3166e-14	yes	up	1.2	11.46
TRINITY_DN1846_c0_g3	protein ILITYHIA isoform X2 [Cynara cardunculus var. scolymus])	0.467	-1.09932	1.88937e-15	4.35589e-14	yes	down	8.55667	3.75333
TRINITY_DN2804_c0_g2		10.02	3.32483	1.98807e-15	4.582e-14	yes	up	0.413333	3.63333
TRINITY_DN18837_c0_g1		0.001	-9.4794	1.99269e-15	4.58978e-14	yes	down	22.61	0
TRINITY_DN6321_c0_g2	PREDICTED: tubulin alpha-1 chain-like [Gossypium hirsutum])	2.47	1.30477	2.02792e-15	4.66801e-14	yes	up	20.2067	26.7833
TRINITY_DN13160_c0_g1	leucine-rich repeat receptor protein kinase EMS1-like [Helianthus annuus])	2.336	1.22384	2.03181e-15	4.6755e-14	yes	up	2.91	6.52667
TRINITY_DN37961_c0_g1	L-type lectin-domain containing receptor kinase IX.1-like [Cynara cardunculus var. scolymus])	0.263	-1.92901	2.04738e-15	4.70839e-14	yes	down	4.75	1.08333
TRINITY_DN17648_c0_g1	60S acidic ribosomal protein P0 [Morella rubra])	4.679	2.22632	2.05798e-15	4.7313e-14	yes	up	1.39	4.49333
TRINITY_DN2540_c1_g1	CDT1 Geminin-binding domain-like protein, partial [Cynara cardunculus var. scolymus])	0.48	-1.05822	2.10531e-15	4.83558e-14	yes	down	22.3	9.69667
TRINITY_DN31680_c0_g4		0.003	-8.17838	2.11004e-15	4.84494e-14	yes	down	26.8667	0.106667
TRINITY_DN15173_c0_g2	AAA+ ATPase domain-containing protein [Artemisia annua])	0.339	-1.56229	2.18706e-15	5.0171e-14	yes	down	6.18667	2.46333
TRINITY_DN9791_c0_g1	hypothetical protein E3N88_26463 [Mikania micrantha])	0.089	-3.49754	2.23085e-15	5.11596e-14	yes	down	2.25667	0.193333
TRINITY_DN13512_c0_g1	apocytochrome b, partial [Egeria naias])	0.186	-2.42737	2.28532e-15	5.23436e-14	yes	down	4.35667	0.783333
TRINITY_DN4807_c1_g1		3.234	1.69323	2.40581e-15	5.50009e-14	yes	up	14.2	40.3567
TRINITY_DN112506_c0_g1	hypothetical protein EZV62_019138 [Acer yangbiense])	0.03	-5.06528	2.40704e-15	5.50118e-14	yes	down	2.21	0.0633333
TRINITY_DN12874_c0_g5		0.126	-2.98553	2.41395e-15	5.51355e-14	yes	down	7.13333	0.863333
TRINITY_DN4774_c0_g1	coatomer subunit beta'-2-like [Cynara cardunculus var. scolymus])	0.346	-1.53074	2.51914e-15	5.75026e-14	yes	down	19.8033	9.69
TRINITY_DN19680_c0_g1	zinc finger BED domain-containing protein RICESLEEPER 2-like [Lactuca sativa])	3.21	1.68239	2.53816e-15	5.79187e-14	yes	up	3.40667	6.32333
TRINITY_DN19576_c0_g2	L-galactono-1,4-lactone dehydrogenase, mitochondrial isoform X1 [Cynara cardunculus var. scolymus])	34.127	5.09283	2.56307e-15	5.84691e-14	yes	up	0.0533333	2.00333
TRINITY_DN4124_c0_g1		2.108	1.07565	2.56424e-15	5.84777e-14	yes	up	4.32	12.0033
TRINITY_DN8388_c0_g1	SPX domain-containing protein 3-like [Helianthus annuus])	2.429	1.28009	2.60656e-15	5.94059e-14	yes	up	4.17333	10.3733
TRINITY_DN29327_c0_g1		0.001	-9.43322	2.69551e-15	6.13764e-14	yes	down	11.8	0
TRINITY_DN2927_c1_g2	phenylalanine ammonia-lyase [Lactuca sativa])	2.216	1.14808	2.784e-15	6.33131e-14	yes	up	12.79	27.0667
TRINITY_DN16271_c0_g1		2.174	1.12003	2.78635e-15	6.3347e-14	yes	up	4.40333	9.64667
TRINITY_DN6976_c2_g1	Retrovirus-related Pol polyprotein from transposon TNT 1-94 [Vitis vinifera])	0.036	-4.81577	2.8055e-15	6.37627e-14	yes	down	2.29333	0.0833333
TRINITY_DN1087_c0_g3		0.28	-1.83631	2.91368e-15	6.61805e-14	yes	down	4.92667	1.28
TRINITY_DN3334_c0_g3	galacturonosyltransferase 8-like isoform X2 [Cynara cardunculus var. scolymus])	0.159	-2.65052	2.91784e-15	6.62342e-14	yes	down	1.75667	0.273333
TRINITY_DN69664_c0_g3		8.425	3.07462	2.92446e-15	6.63641e-14	yes	up	7.11333	19.8133
TRINITY_DN11082_c0_g2	hypothetical protein Ccrd_021071 [Cynara cardunculus var. scolymus])	0.474	-1.0771	2.94085e-15	6.67154e-14	yes	down	9.20333	4.22
TRINITY_DN14953_c1_g2	internalin A isoform X7 [Abrus precatorius])	0.201	-2.31517	3.01733e-15	6.84083e-14	yes	down	3.29667	0.9
TRINITY_DN12357_c0_g2		0.108	-3.20805	3.07429e-15	6.96569e-14	yes	down	2.51333	0.266667
TRINITY_DN22189_c0_g1	hypothetical protein Ccrd_023994 [Cynara cardunculus var. scolymus])	3.424	1.7755	3.07621e-15	6.96789e-14	yes	up	2.41	9.83667
TRINITY_DN51125_c0_g1		680.63	9.41073	3.09104e-15	6.99717e-14	yes	up	0	3.16
TRINITY_DN3146_c0_g3	uncharacterized protein LOC112503582 [Cynara cardunculus var. scolymus])	3.451	1.7871	3.10772e-15	7.03277e-14	yes	up	1.23	4.14
TRINITY_DN1682_c2_g2		0.05	-4.3347	3.1993e-15	7.22671e-14	yes	down	4.23667	0.2
TRINITY_DN12064_c1_g1	protein IQ-DOMAIN 14-like [Cynara cardunculus var. scolymus])	2.22	1.1505	3.26264e-15	7.36752e-14	yes	up	4.22	9.26333
TRINITY_DN8713_c1_g1	HAD-like domain-containing protein [Cynara cardunculus var. scolymus])	2.206	1.14161	3.30363e-15	7.45323e-14	yes	up	4.98333	10.0333
TRINITY_DN19469_c0_g2		0.062	-4.0045	3.31734e-15	7.48187e-14	yes	down	19.99	1.70667
TRINITY_DN8776_c0_g1	hypothetical protein Ccrd_015883 [Cynara cardunculus var. scolymus])	0.22	-2.18527	3.3695e-15	7.5972e-14	yes	down	2.62667	0.606667
TRINITY_DN13835_c0_g2	ethylene-responsive transcription factor ERF061 [Lactuca sativa])	2.936	1.55393	3.40321e-15	7.67087e-14	yes	up	7.57333	11.2633
TRINITY_DN12725_c0_g2	uncharacterized protein LOC111906604 isoform X2 [Lactuca sativa])	2.494	1.31847	3.52521e-15	7.93857e-14	yes	up	8.32333	19.11
TRINITY_DN2764_c0_g2	LEAF RUST 10 DISEASE-RESISTANCE LOCUS RECEPTOR-LIKE PROTEIN KINASE-like 2.1 [Lactuca sativa])	2.827	1.4991	3.53344e-15	7.95467e-14	yes	up	1.43333	3.94667
TRINITY_DN13946_c0_g1	probable serine/threonine-protein kinase WNK11 [Helianthus annuus])	2.867	1.51941	3.55677e-15	8.00231e-14	yes	up	2.33	6.65
TRINITY_DN21750_c0_g1	DPH4 homolog [Cynara cardunculus var. scolymus])	0.428	-1.22522	3.57978e-15	8.05162e-14	yes	down	8.57667	3.57667
TRINITY_DN29276_c1_g1	Endoplasmic reticulum vesicle transporter, C-terminal [Cynara cardunculus var. scolymus])	0.41	-1.28681	3.6041e-15	8.10136e-14	yes	down	9.14333	8.11333
TRINITY_DN15094_c0_g3		0.096	-3.37357	3.67657e-15	8.25419e-14	yes	down	4.32	0.396667
TRINITY_DN4345_c0_g2	hypersensitive-induced response protein [Trifolium pratense])	36.83	5.20283	3.80883e-15	8.54852e-14	yes	up	0.0866667	3.13
TRINITY_DN11821_c0_g2	60S ribosomal protein L3-like [Nymphaea colorata])	0.09	-3.47235	3.84029e-15	8.61388e-14	yes	down	2.6	0.23
TRINITY_DN75471_c0_g1		8.925	3.15779	3.84358e-15	8.61865e-14	yes	up	0.696667	5.97667
TRINITY_DN37767_c0_g1	carotenoid cleavage dioxygenase 7, chloroplastic [Cynara cardunculus var. scolymus])	0.317	-1.65704	3.86804e-15	8.67086e-14	yes	down	3.13333	0.966667
TRINITY_DN6889_c0_g1	uncharacterized WD repeat-containing protein C2A9.03-like isoform X2 [Cynara cardunculus var. scolymus])	0.233	-2.10127	3.9815e-15	8.91436e-14	yes	down	5.98667	2.37
TRINITY_DN1350_c0_g2	pre-mRNA-processing protein 40A isoform X3 [Cynara cardunculus var. scolymus])	665.579	9.37847	3.98305e-15	8.91512e-14	yes	up	0	14.29
TRINITY_DN5198_c0_g1	uncharacterized protein LOC112513699 [Cynara cardunculus var. scolymus])	0.435	-1.20068	3.98955e-15	8.92695e-14	yes	down	8.18	3.48667
TRINITY_DN5986_c0_g2		0.275	-1.86073	4.1063e-15	9.1854e-14	yes	down	4.68333	1.23
TRINITY_DN106117_c0_g1		0.18	-2.47045	4.19515e-15	9.37561e-14	yes	down	3.22333	0.563333
TRINITY_DN11814_c0_g4	hypothetical protein Saspl_014481 [Salvia splendens])	0.004	-8.11437	4.26735e-15	9.53119e-14	yes	down	2.68333	0.01
TRINITY_DN2744_c0_g2	uncharacterized protein LOC114297611 [Camellia sinensis])	0.004	-8.09401	4.27153e-15	9.53764e-14	yes	down	5.85	0.0133333
TRINITY_DN6394_c0_g2	CID domain-containing protein [Cynara cardunculus var. scolymus])	0.21	-2.25233	4.30991e-15	9.62041e-14	yes	down	6.17667	0.696667
TRINITY_DN6815_c0_g1	alcohol dehydrogenase 1-like [Quercus suber])	10.169	3.34613	4.35194e-15	9.71084e-14	yes	up	0.23	2.27333
TRINITY_DN3136_c1_g2	PREDICTED: uncharacterized protein LOC104610671 [Nelumbo nucifera])	0.004	-8.11426	4.36086e-15	9.72532e-14	yes	down	8.34333	0.03
TRINITY_DN51797_c0_g1		3.05	1.60869	4.52604e-15	1.00876e-13	yes	up	3.27	9.24667
TRINITY_DN13783_c1_g3		0.206	-2.28217	4.59857e-15	1.0243e-13	yes	down	11.5867	2.47333
TRINITY_DN23377_c0_g2	CBL-interacting serine/threonine-protein kinase 25-like [Cynara cardunculus var. scolymus])	4.211	2.07428	4.72079e-15	1.05058e-13	yes	up	0.723333	2.97667
TRINITY_DN247_c0_g2		17.529	4.13166	4.87735e-15	1.08443e-13	yes	up	2.63	10.9633
TRINITY_DN712_c3_g1		0.016	-5.95955	5.03154e-15	1.11771e-13	yes	down	12.0067	0.176667
TRINITY_DN5113_c0_g4		6.671	2.73799	5.05809e-15	1.12326e-13	yes	up	1.17667	7.53333
TRINITY_DN2772_c0_g3		0.114	-3.13699	5.10258e-15	1.13246e-13	yes	down	3.45667	0.38
TRINITY_DN9873_c0_g5	alpha/beta-Hydrolases superfamily protein [Artemisia annua])	653.394	9.35181	5.2674e-15	1.16834e-13	yes	up	0	5.65667
TRINITY_DN16218_c0_g2	transcription factor MYB10-like [Lactuca sativa])	0.167	-2.58223	5.35831e-15	1.18785e-13	yes	down	3.80667	0.63
TRINITY_DN3276_c0_g2	Histidine triad, conserved site-containing protein [Artemisia annua])	0.177	-2.4965	5.3586e-15	1.18785e-13	yes	down	4.11	0.703333
TRINITY_DN94397_c0_g1	Aldo/keto reductase [Cynara cardunculus var. scolymus])	0.131	-2.93018	5.36626e-15	1.18919e-13	yes	down	7.98333	1.00333
TRINITY_DN15212_c0_g1		3.44	1.78236	5.39026e-15	1.19415e-13	yes	up	1.86667	7.47
TRINITY_DN11995_c0_g1		0.432	-1.21168	5.5218e-15	1.22256e-13	yes	down	24.8667	9.34
TRINITY_DN3083_c0_g1	hypothetical protein CTI12_AA395920 [Artemisia annua])	0.444	-1.1707	5.6129e-15	1.24198e-13	yes	down	22.6167	10.0767
TRINITY_DN2610_c0_g2		15.853	3.98665	5.62444e-15	1.24416e-13	yes	up	0.836667	11.7433
TRINITY_DN2838_c1_g1	uncharacterized protein LOC112513273 [Cynara cardunculus var. scolymus])	2.682	1.42339	6.13943e-15	1.35645e-13	yes	up	2.28	6.52
TRINITY_DN114146_c0_g1		0.238	-2.07062	6.31956e-15	1.395e-13	yes	down	9.54333	2.18
TRINITY_DN736_c1_g1		104.323	6.70491	6.36724e-15	1.4051e-13	yes	up	0.146667	7.24
TRINITY_DN5111_c0_g1	hypothetical protein GOBAR_AA00530 [Gossypium barbadense])	60.592	5.92105	6.39008e-15	1.40972e-13	yes	up	0.08	4.96667
TRINITY_DN7377_c0_g3	dynamin-related protein 4C-like [Helianthus annuus])	0.002	-9.35453	6.59244e-15	1.45306e-13	yes	down	6.25	0
TRINITY_DN17478_c1_g2	F-box/kelch-repeat protein At5g15710 [Herrania umbratica])	7.202	2.84849	6.75984e-15	1.48951e-13	yes	up	0.293333	2.06667
TRINITY_DN4160_c0_g2	E3 ubiquitin-protein ligase ATL23-like [Cynara cardunculus var. scolymus])	0.249	-2.00512	6.94594e-15	1.53006e-13	yes	down	11.0533	2.63667
TRINITY_DN32558_c1_g1	hypothetical protein PHAVU_005G183100g [Phaseolus vulgaris])	102.584	6.68067	7.0111e-15	1.54211e-13	yes	up	0.16	15.1767
TRINITY_DN113868_c0_g1	hypothetical protein CTI12_AA438870 [Artemisia annua])	0.002	-9.30986	7.03038e-15	1.54589e-13	yes	down	6.29333	0
TRINITY_DN105178_c0_g1		625.717	9.28937	7.27588e-15	1.59939e-13	yes	up	0	9.52667
TRINITY_DN4168_c2_g1	early nodulin-like protein 1 [Cynara cardunculus var. scolymus])	0.346	-1.53012	7.36196e-15	1.61783e-13	yes	down	6.81	2.28667
TRINITY_DN15683_c0_g4		0.205	-2.28336	7.36915e-15	1.61893e-13	yes	down	5.80667	1.11667
TRINITY_DN21075_c0_g1		0.166	-2.58957	7.48622e-15	1.64367e-13	yes	down	2.21667	0.36
TRINITY_DN91403_c0_g1	hypothetical protein F3Y22_tig00111095pilonHSYRG00972 [Hibiscus syriacus])	0.107	-3.22848	7.66121e-15	1.68059e-13	yes	down	3.17	0.38
TRINITY_DN1608_c0_g1		15.814	3.98315	7.82204e-15	1.71525e-13	yes	up	0.45	8.70333
TRINITY_DN27602_c0_g1	two-component response regulator ARR11 [Cynara cardunculus var. scolymus])	0.483	-1.05028	7.97397e-15	1.74711e-13	yes	down	3.80667	1.68
TRINITY_DN691_c0_g6		0.002	-9.26486	8.73362e-15	1.90845e-13	yes	down	5.04333	0
TRINITY_DN29919_c0_g3		0.003	-8.4617	8.81832e-15	1.92582e-13	yes	down	28.6933	0.0766667
TRINITY_DN21607_c0_g1	PREDICTED: heat shock 70 kDa protein, mitochondrial [Populus euphratica])	0.162	-2.62668	9.05827e-15	1.97588e-13	yes	down	1.63	0.256667
TRINITY_DN10097_c0_g3	transposase, Ptta/En/Spm [Artemisia annua])	611.067	9.25519	9.25163e-15	2.01627e-13	yes	up	0	2.75
TRINITY_DN10499_c0_g1	protein FAR1-RELATED SEQUENCE 5-like [Cynara cardunculus var. scolymus])	5.436	2.44255	9.31721e-15	2.02996e-13	yes	up	0.8	6.11667
TRINITY_DN53067_c0_g1	28 kDa ribonucleoprotein, chloroplastic-like [Cynara cardunculus var. scolymus])	0.002	-9.26066	9.44554e-15	2.05731e-13	yes	down	9.36	0
TRINITY_DN22549_c0_g1	hypothetical protein E3N88_25913 [Mikania micrantha])	609.627	9.25178	9.71013e-15	2.11369e-13	yes	up	0	2.85667
TRINITY_DN2057_c2_g1	Metallophosphoesterase domain-containing protein [Cynara cardunculus var. scolymus])	5.709	2.51326	9.76782e-15	2.12562e-13	yes	up	2.28	9.63667
TRINITY_DN4125_c0_g1	PREDICTED: polyadenylate-binding protein 7 [Nelumbo nucifera])	0.204	-2.29608	9.79496e-15	2.12964e-13	yes	down	2.62	0.52
TRINITY_DN5143_c0_g1		0.463	-1.11092	9.95315e-15	2.16212e-13	yes	down	52.6333	23.3267
TRINITY_DN4510_c0_g2	60S ribosomal protein L17-2-like [Helianthus annuus])	2.21	1.1443	1.00048e-14	2.1727e-13	yes	up	8.71667	20.9167
TRINITY_DN41409_c0_g2	Oxoglutarate/iron-dependent dioxygenase [Cynara cardunculus var. scolymus])	2.587	1.3713	1.00263e-14	2.17674e-13	yes	up	3.11667	7.82333
TRINITY_DN9869_c0_g2	phospholipase-like protein [Artemisia annua])	6.894	2.78527	1.03594e-14	2.24574e-13	yes	up	0.986667	1.99333
TRINITY_DN11430_c0_g1		0.093	-3.4203	1.03802e-14	2.24925e-13	yes	down	2.94	0.29
TRINITY_DN2012_c0_g1		0.472	-1.08314	1.05024e-14	2.27406e-13	yes	down	23.4233	10.6367
TRINITY_DN2145_c3_g2	RNA-directed DNA polymerase, eukaryota [Artemisia annua])	0.004	-7.98179	1.05103e-14	2.2751e-13	yes	down	6.11667	0.0233333
TRINITY_DN15997_c3_g1		7.659	2.93714	1.0574e-14	2.28821e-13	yes	up	0.43	3.19
TRINITY_DN9453_c1_g1		2.14	1.09753	1.06575e-14	2.3056e-13	yes	up	8.35333	19.3
TRINITY_DN66665_c0_g2	hypothetical protein E3N88_22330 [Mikania micrantha])	607.155	9.24592	1.06785e-14	2.30947e-13	yes	up	0	6.21333
TRINITY_DN32732_c0_g1	protein JINGUBANG-like [Cynara cardunculus var. scolymus])	3.356	1.74666	1.08609e-14	2.34754e-13	yes	up	0.94	3.07667
TRINITY_DN26464_c0_g2		601.069	9.23139	1.10106e-14	2.37851e-13	yes	up	0	7.43667
TRINITY_DN56130_c0_g2	hypothetical protein FH972_022497 [Carpinus fangiana])	600.354	9.22967	1.10885e-14	2.39463e-13	yes	up	0	2.9
TRINITY_DN4960_c0_g1		13.296	3.73294	1.13092e-14	2.44016e-13	yes	up	0.446667	5.67667
TRINITY_DN24899_c0_g1	uncharacterized protein LOC110933025 [Helianthus annuus])	5.954	2.5738	1.16393e-14	2.50844e-13	yes	up	0.923333	2.97
TRINITY_DN10864_c0_g1	putative major facilitator superfamily protein [Helianthus annuus])	2.068	1.0482	1.19977e-14	2.58266e-13	yes	up	5.07667	10.55
TRINITY_DN7288_c0_g1	hypothetical protein E3N88_13587 [Mikania micrantha])	0.348	-1.52385	1.22389e-14	2.63074e-13	yes	down	13.13	3.13333
TRINITY_DN109334_c0_g1	40S ribosomal protein S6-like [Nicotiana tomentosiformis])	0.137	-2.86954	1.2305e-14	2.64417e-13	yes	down	5.66333	0.753333
TRINITY_DN9135_c0_g1	uncharacterized protein LOC112011081 [Quercus suber])	0.133	-2.91299	1.23936e-14	2.66243e-13	yes	down	2.64	0.343333
TRINITY_DN781_c0_g1	cytochrome c oxidase subunit 1 [Gnetum gnemon])	0.01	-6.6425	1.24639e-14	2.67675e-13	yes	down	3.3	0.03
TRINITY_DN1095_c1_g1	RNA-binding protein 39-like isoform X2 [Cynara cardunculus var. scolymus])	0.187	-2.42106	1.25921e-14	2.70271e-13	yes	down	24.6367	5.88667
TRINITY_DN2926_c1_g1	traB domain-containing protein-like [Malus domestica])	3.509	1.81104	1.33522e-14	2.86087e-13	yes	up	0.943333	3.14
TRINITY_DN33872_c0_g1	uncharacterized protein LOC110705495 [Chenopodium quinoa])	594.668	9.21594	1.37747e-14	2.94882e-13	yes	up	0	2.43333
TRINITY_DN12779_c0_g1	uncharacterized protein LOC112508086 isoform X1 [Cynara cardunculus var. scolymus])	0.446	-1.16391	1.38462e-14	2.96326e-13	yes	down	8.8	4.13
TRINITY_DN3583_c0_g2		2.206	1.14159	1.40299e-14	2.99998e-13	yes	up	47.44	38.9367
TRINITY_DN9740_c1_g1		0.051	-4.28813	1.42821e-14	3.05301e-13	yes	down	7.94667	0.336667
TRINITY_DN38207_c0_g1	protein SAR DEFICIENT 1 [Cynara cardunculus var. scolymus])	4.096	2.03418	1.43019e-14	3.05635e-13	yes	up	0.716667	2.85667
TRINITY_DN6798_c0_g1	AP180 N-terminal homology (ANTH) domain-containing protein [Cynara cardunculus var. scolymus])	2.748	1.45824	1.43724e-14	3.07052e-13	yes	up	2.97	6.22667
TRINITY_DN34111_c0_g1		0.286	-1.80362	1.47498e-14	3.14934e-13	yes	down	12.0067	3.29333
TRINITY_DN29418_c0_g1	late embryogenesis abundant protein D-34 [Cynara cardunculus var. scolymus])	2.075	1.05283	1.5025e-14	3.20446e-13	yes	up	55.8433	112.933
TRINITY_DN4527_c0_g1	Microtubule-associated protein, MAP65/Ase1/PRC1 [Cynara cardunculus var. scolymus])	0.002	-9.20248	1.51586e-14	3.23192e-13	yes	down	8.00667	0
TRINITY_DN7238_c0_g1	hypothetical protein CTI12_AA068940 [Artemisia annua])	0.002	-9.17984	1.55244e-14	3.30386e-13	yes	down	3.15667	0
TRINITY_DN9964_c0_g3		9.343	3.22385	1.55688e-14	3.31078e-13	yes	up	0.45	4.05667
TRINITY_DN4855_c1_g1		0.219	-2.19275	1.59307e-14	3.38382e-13	yes	down	7.42667	2.31
TRINITY_DN70425_c0_g1	chalcone synthase [Cynara cardunculus var. scolymus])	5.009	2.3244	1.59563e-14	3.38829e-13	yes	up	0.633333	3.07667
TRINITY_DN2062_c0_g1	peroxidase N1-like [Cynara cardunculus var. scolymus])	0.396	-1.33474	1.6112e-14	3.42036e-13	yes	down	10.7933	3.96
TRINITY_DN35929_c0_g1	glutathione S-transferase PARB-like [Cynara cardunculus var. scolymus])	3.247	1.69889	1.8084e-14	3.82907e-13	yes	up	13.6167	40.62
TRINITY_DN1291_c0_g1	Myc-type, basic helix-loop-helix (bHLH) domain-containing protein [Cynara cardunculus var. scolymus])	3.263	1.70638	1.86327e-14	3.94072e-13	yes	up	1.77667	6.90667
TRINITY_DN30670_c1_g3	BTB/POZ domain-containing protein SR1IP1-like [Cynara cardunculus var. scolymus])	0.432	-1.21161	1.90535e-14	4.02511e-13	yes	down	4.74	2
TRINITY_DN7158_c0_g1	uncharacterized protein LOC112523459 [Cynara cardunculus var. scolymus])	10.273	3.3608	1.9144e-14	4.04306e-13	yes	up	2.94667	27.8
TRINITY_DN5045_c0_g1	Lipase/lipooxygenase, PLAT/LH2 [Cynara cardunculus var. scolymus])	0.079	-3.65335	1.93429e-14	4.08389e-13	yes	down	3.68333	0.163333
TRINITY_DN8018_c0_g1		0.181	-2.46512	1.95944e-14	4.13582e-13	yes	down	3.76333	0.66
TRINITY_DN16394_c0_g2		3.144	1.65265	1.98651e-14	4.19054e-13	yes	up	8.01	26.1467
TRINITY_DN10402_c0_g1	transposase, Ptta/En/Spm [Artemisia annua])	0.131	-2.92929	2.0009e-14	4.21969e-13	yes	down	2.51	0.276667
TRINITY_DN16871_c0_g2		2.3	1.20178	2.11226e-14	4.45199e-13	yes	up	13.3233	29.1733
TRINITY_DN45649_c0_g2	probable mediator of RNA polymerase II transcription subunit 26b [Cynara cardunculus var. scolymus])	2.695	1.43049	2.12204e-14	4.47134e-13	yes	up	1.97667	7.69333
TRINITY_DN12047_c1_g1		0.245	-2.03207	2.17365e-14	4.57877e-13	yes	down	128.837	24.07
TRINITY_DN983_c0_g1	PREDICTED: uncharacterized protein LOC108204991 [Daucus carota subsp. sativus])	0.199	-2.32811	2.201e-14	4.6324e-13	yes	down	6.49	1.24333
TRINITY_DN15917_c0_g1	NAC domain-containing protein 76-like [Helianthus annuus])	0.002	-9.13431	2.23057e-14	4.6933e-13	yes	down	5.99333	0
TRINITY_DN17322_c0_g1	cytochrome c oxidase subunit 1 [Silene conica])	0.002	-9.12587	2.25797e-14	4.7496e-13	yes	down	3.55333	0
TRINITY_DN56938_c1_g5		2.818	1.49453	2.28807e-14	4.81017e-13	yes	up	19.4567	38.7367
TRINITY_DN2366_c0_g1	reverse transcriptase domain, Reverse transcriptase zinc-binding domain protein [Artemisia annua])	0.305	-1.71125	2.36387e-14	4.96669e-13	yes	down	3.83333	1.18667
TRINITY_DN42376_c0_g1	uncharacterized protein LOC111899611 [Lactuca sativa])	0.106	-3.23613	2.37653e-14	4.99187e-13	yes	down	5.66333	0.293333
[truncated: 12,540 more rows]
