# Supplementary material for: Transcriptomic and physiological analysis of atractylodes chinensis in response to drought stress reveals the putative genes related to sesquiterpenoid biosynthesis
Source: BMC Plant Biol. 2024 Feb 6;24:91. doi: 10.1186/s12870-024-04780-8 (PMC10845750; doi:10.1186/s12870-024-04780-8)
Supplement: Supplementary file 3 — Supplementary Material 3 [file 12870_2024_4780_MOESM3_ESM.xls]

## Sheet: 基因集Kegg分类统计表——CKvsD3
	Table S3 KEGG pathway enrichment analyzation of DEGs in control vs. D3
First Category	Second Category	pathway ID	Description	control vs. D3 G_up numbers	control vs. D3 G_down numbers	Total
Metabolism	Amino acid metabolism	map00310	Lysine degradation	35	10	45
Metabolism	Amino acid metabolism	map00250	Alanine, aspartate and glutamate metabolism	46	15	61
Metabolism	Amino acid metabolism	map00300	Lysine biosynthesis	15	2	17
Metabolism	Amino acid metabolism	map00260	Glycine, serine and threonine metabolism	69	12	81
Metabolism	Amino acid metabolism	map00380	Tryptophan metabolism	52	18	70
Metabolism	Amino acid metabolism	map00270	Cysteine and methionine metabolism	95	15	110
Metabolism	Amino acid metabolism	map00280	Valine, leucine and isoleucine degradation	60	16	76
Metabolism	Amino acid metabolism	map00290	Valine, leucine and isoleucine biosynthesis	4	1	5
Metabolism	Amino acid metabolism	map00360	Phenylalanine metabolism	28	6	34
Metabolism	Amino acid metabolism	map00350	Tyrosine metabolism	50	17	67
Metabolism	Amino acid metabolism	map00220	Arginine biosynthesis	28	8	36
Metabolism	Amino acid metabolism	map00340	Histidine metabolism	18	11	29
Metabolism	Amino acid metabolism	map00330	Arginine and proline metabolism	53	16	69
Metabolism	Amino acid metabolism	map00400	Phenylalanine, tyrosine and tryptophan biosynthesis	22	1	23
Metabolism	Biosynthesis of other secondary metabolites	map00941	Flavonoid biosynthesis	11	7	18
Metabolism	Biosynthesis of other secondary metabolites	map00940	Phenylpropanoid biosynthesis	59	40	99
Metabolism	Biosynthesis of other secondary metabolites	map00945	Stilbenoid, diarylheptanoid and gingerol biosynthesis	11	5	16
Metabolism	Biosynthesis of other secondary metabolites	map00944	Flavone and flavonol biosynthesis	1	1	2
Metabolism	Biosynthesis of other secondary metabolites	map00261	Monobactam biosynthesis	5	0	5
Metabolism	Biosynthesis of other secondary metabolites	map00998	Biosynthesis of various secondary metabolites - part 2	1	2	3
Metabolism	Biosynthesis of other secondary metabolites	map00960	Tropane, piperidine and pyridine alkaloid biosynthesis	10	8	18
Metabolism	Biosynthesis of other secondary metabolites	map00965	Betalain biosynthesis	4	0	4
Metabolism	Biosynthesis of other secondary metabolites	map00966	Glucosinolate biosynthesis	1	1	2
Metabolism	Biosynthesis of other secondary metabolites	map00901	Indole alkaloid biosynthesis	2	0	2
Metabolism	Biosynthesis of other secondary metabolites	map00232	Caffeine metabolism	4	0	4
Metabolism	Biosynthesis of other secondary metabolites	map00950	Isoquinoline alkaloid biosynthesis	17	8	25
Metabolism	Carbohydrate metabolism	map00650	Butanoate metabolism	19	2	21
Metabolism	Carbohydrate metabolism	map00660	C5-Branched dibasic acid metabolism	1	0	1
Metabolism	Carbohydrate metabolism	map00040	Pentose and glucuronate interconversions	34	18	52
Metabolism	Carbohydrate metabolism	map00562	Inositol phosphate metabolism	46	6	52
Metabolism	Carbohydrate metabolism	map00051	Fructose and mannose metabolism	39	7	46
Metabolism	Carbohydrate metabolism	map00053	Ascorbate and aldarate metabolism	36	15	51
Metabolism	Carbohydrate metabolism	map00052	Galactose metabolism	31	15	46
Metabolism	Carbohydrate metabolism	map00020	Citrate cycle (TCA cycle)	81	15	96
Metabolism	Carbohydrate metabolism	map00500	Starch and sucrose metabolism	63	60	123
Metabolism	Carbohydrate metabolism	map00030	Pentose phosphate pathway	47	8	55
Metabolism	Carbohydrate metabolism	map00620	Pyruvate metabolism	78	29	107
Metabolism	Carbohydrate metabolism	map00630	Glyoxylate and dicarboxylate metabolism	92	26	118
Metabolism	Carbohydrate metabolism	map00520	Amino sugar and nucleotide sugar metabolism	69	19	88
Metabolism	Carbohydrate metabolism	map00010	Glycolysis / Gluconeogenesis	112	37	149
Metabolism	Carbohydrate metabolism	map00640	Propanoate metabolism	42	8	50
Metabolism	Energy metabolism	map00196	Photosynthesis - antenna proteins	12	4	16
Metabolism	Energy metabolism	map00710	Carbon fixation in photosynthetic organisms	60	24	84
Metabolism	Energy metabolism	map00910	Nitrogen metabolism	33	13	46
Metabolism	Energy metabolism	map00190	Oxidative phosphorylation	234	40	274
Metabolism	Energy metabolism	map00195	Photosynthesis	21	13	34
Metabolism	Energy metabolism	map00920	Sulfur metabolism	12	4	16
Metabolism	Glycan biosynthesis and metabolism	map00604	Glycosphingolipid biosynthesis - ganglio series	2	0	2
Metabolism	Glycan biosynthesis and metabolism	map00563	Glycosylphosphatidylinositol (GPI)-anchor biosynthesis	4	2	6
Metabolism	Glycan biosynthesis and metabolism	map00601	Glycosphingolipid biosynthesis - lacto and neolacto series	2	0	2
Metabolism	Glycan biosynthesis and metabolism	map00510	N-Glycan biosynthesis	39	4	43
Metabolism	Glycan biosynthesis and metabolism	map00511	Other glycan degradation	7	4	11
Metabolism	Glycan biosynthesis and metabolism	map00513	Various types of N-glycan biosynthesis	28	1	29
Metabolism	Glycan biosynthesis and metabolism	map00514	Other types of O-glycan biosynthesis	4	3	7
Metabolism	Glycan biosynthesis and metabolism	map00515	Mannose type O-glycan biosynthesis	4	0	4
Metabolism	Glycan biosynthesis and metabolism	map00603	Glycosphingolipid biosynthesis - globo and isoglobo series	7	0	7
Metabolism	Glycan biosynthesis and metabolism	map00531	Glycosaminoglycan degradation	5	2	7
Metabolism	Lipid metabolism	map00071	Fatty acid degradation	60	21	81
Metabolism	Lipid metabolism	map00061	Fatty acid biosynthesis	18	14	32
Metabolism	Lipid metabolism	map00073	Cutin, suberine and wax biosynthesis	7	2	9
Metabolism	Lipid metabolism	map00062	Fatty acid elongation	27	1	28
Metabolism	Lipid metabolism	map00565	Ether lipid metabolism	29	4	33
Metabolism	Lipid metabolism	map00564	Glycerophospholipid metabolism	79	19	98
Metabolism	Lipid metabolism	map00561	Glycerolipid metabolism	61	22	83
Metabolism	Lipid metabolism	map00600	Sphingolipid metabolism	41	5	46
Metabolism	Lipid metabolism	map00591	Linoleic acid metabolism	9	3	12
Metabolism	Lipid metabolism	map00100	Steroid biosynthesis	26	8	34
Metabolism	Lipid metabolism	map00590	Arachidonic acid metabolism	19	2	21
Metabolism	Lipid metabolism	map00592	alpha-Linolenic acid metabolism	23	8	31
Metabolism	Lipid metabolism	map01040	Biosynthesis of unsaturated fatty acids	49	7	56
Metabolism	Lipid metabolism	map00072	Synthesis and degradation of ketone bodies	3	1	4
Metabolism	Metabolism of cofactors and vitamins	map00790	Folate biosynthesis	21	2	23
Metabolism	Metabolism of cofactors and vitamins	map00860	Porphyrin and chlorophyll metabolism	15	3	18
Metabolism	Metabolism of cofactors and vitamins	map00780	Biotin metabolism	5	9	14
Metabolism	Metabolism of cofactors and vitamins	map00670	One carbon pool by folate	27	6	33
Metabolism	Metabolism of cofactors and vitamins	map00770	Pantothenate and CoA biosynthesis	12	3	15
Metabolism	Metabolism of cofactors and vitamins	map00760	Nicotinate and nicotinamide metabolism	9	2	11
Metabolism	Metabolism of cofactors and vitamins	map00750	Vitamin B6 metabolism	10	1	11
Metabolism	Metabolism of cofactors and vitamins	map00130	Ubiquinone and other terpenoid-quinone biosynthesis	20	7	27
Metabolism	Metabolism of cofactors and vitamins	map00740	Riboflavin metabolism	11	2	13
Metabolism	Metabolism of cofactors and vitamins	map00730	Thiamine metabolism	19	8	27
Metabolism	Metabolism of other amino acids	map00410	beta-Alanine metabolism	44	20	64
Metabolism	Metabolism of other amino acids	map00460	Cyanoamino acid metabolism	27	26	53
Metabolism	Metabolism of other amino acids	map00440	Phosphonate and phosphinate metabolism	14	2	16
Metabolism	Metabolism of other amino acids	map00450	Selenocompound metabolism	20	3	23
Metabolism	Metabolism of other amino acids	map00430	Taurine and hypotaurine metabolism	12	2	14
Metabolism	Metabolism of other amino acids	map00480	Glutathione metabolism	72	9	81
Metabolism	Metabolism of terpenoids and polyketides	map00905	Brassinosteroid biosynthesis	3	3	6
Metabolism	Metabolism of terpenoids and polyketides	map00909	Sesquiterpenoid and triterpenoid biosynthesis	7	5	12
Metabolism	Metabolism of terpenoids and polyketides	map00908	Zeatin biosynthesis	5	6	11
Metabolism	Metabolism of terpenoids and polyketides	map00906	Carotenoid biosynthesis	5	7	12
Metabolism	Metabolism of terpenoids and polyketides	map00904	Diterpenoid biosynthesis	3	5	8
Metabolism	Metabolism of terpenoids and polyketides	map00903	Limonene and pinene degradation	16	8	24
Metabolism	Metabolism of terpenoids and polyketides	map00902	Monoterpenoid biosynthesis	3	4	7
Metabolism	Metabolism of terpenoids and polyketides	map00900	Terpenoid backbone biosynthesis	21	5	26
Metabolism	Metabolism of terpenoids and polyketides	map00523	Polyketide sugar unit biosynthesis	1	0	1
Metabolism	Nucleotide metabolism	map00230	Purine metabolism	80	23	103
Metabolism	Nucleotide metabolism	map00240	Pyrimidine metabolism	42	13	55
Genetic Information Processing	Replication and repair	map03410	Base excision repair	7	10	17
Genetic Information Processing	Replication and repair	map03430	Mismatch repair	9	15	24
Genetic Information Processing	Replication and repair	map03420	Nucleotide excision repair	33	25	58
Genetic Information Processing	Replication and repair	map03030	DNA replication	12	25	37
Genetic Information Processing	Replication and repair	map03450	Non-homologous end-joining	3	1	4
Genetic Information Processing	Replication and repair	map03440	Homologous recombination	14	20	34
Genetic Information Processing	Transcription	map03040	Spliceosome	212	50	262
Genetic Information Processing	Transcription	map03020	RNA polymerase	37	10	47
Genetic Information Processing	Transcription	map03022	Basal transcription factors	29	10	39
Genetic Information Processing	Translation	map00970	Aminoacyl-tRNA biosynthesis	63	15	78
Genetic Information Processing	Translation	map03010	Ribosome	1184	92	1276
Genetic Information Processing	Translation	map03013	RNA transport	240	30	270
Genetic Information Processing	Translation	map03015	mRNA surveillance pathway	86	22	108
Genetic Information Processing	Translation	map03008	Ribosome biogenesis in eukaryotes	122	15	137
Genetic Information Processing	Folding, sorting and degradation	map04130	SNARE interactions in vesicular transport	28	3	31
Genetic Information Processing	Folding, sorting and degradation	map03060	Protein export	33	15	48
Genetic Information Processing	Folding, sorting and degradation	map04120	Ubiquitin mediated proteolysis	127	22	149
Genetic Information Processing	Folding, sorting and degradation	map04122	Sulfur relay system	6	0	6
Genetic Information Processing	Folding, sorting and degradation	map03018	RNA degradation	83	30	113
Genetic Information Processing	Folding, sorting and degradation	map04141	Protein processing in endoplasmic reticulum	287	65	352
Genetic Information Processing	Folding, sorting and degradation	map03050	Proteasome	96	9	105
Cellular Processes	Transport and catabolism	map04136	Autophagy - other	19	2	21
Cellular Processes	Transport and catabolism	map04146	Peroxisome	107	17	124
Cellular Processes	Transport and catabolism	map04145	Phagosome	233	17	250
Cellular Processes	Transport and catabolism	map04144	Endocytosis	206	36	242
Environmental Information Processing	Membrane transport	map02010	ABC transporters	30	17	47
Environmental Information Processing	Signal transduction	map04016	MAPK signaling pathway - plant	91	20	111
Environmental Information Processing	Signal transduction	map04070	Phosphatidylinositol signaling system	60	12	72
Environmental Information Processing	Signal transduction	map04075	Plant hormone signal transduction	39	38	77
Organismal Systems	Environmental adaptation	map04626	Plant-pathogen interaction	125	23	148
Organismal Systems	Environmental adaptation	map04712	Circadian rhythm - plant	10	10	20
Human Diseases	Drug resistance: antimicrobial	map01502	Vancomycin resistance	0	1	1
Human Diseases	Endocrine and metabolic disease	map04933	AGE-RAGE signaling pathway in diabetic complications	51	4	55
