# Supplementary material for: Transcriptomic and physiological analysis of atractylodes chinensis in response to drought stress reveals the putative genes related to sesquiterpenoid biosynthesis
Source: BMC Plant Biol. 2024 Feb 6;24:91. doi: 10.1186/s12870-024-04780-8 (PMC10845750; doi:10.1186/s12870-024-04780-8)
Supplement: Supplementary file 4 — Supplementary Material 4 [file 12870_2024_4780_MOESM4_ESM.xls]

## Sheet: 基因集Kegg分类统计表 (1)
Table S4 KEGG pathway enrichment analyzation of DEGs in control vs. D9
First Category	Second Category	pathway ID	Description	control vs. D9 G_up numbers	control vs. D9 G_down numbers	Total
Metabolism	Amino acid metabolism	map00310	Lysine degradation	14	5	19
Metabolism	Amino acid metabolism	map00250	Alanine, aspartate and glutamate metabolism	11	15	26
Metabolism	Amino acid metabolism	map00300	Lysine biosynthesis	5	1	6
Metabolism	Amino acid metabolism	map00260	Glycine, serine and threonine metabolism	14	9	23
Metabolism	Amino acid metabolism	map00380	Tryptophan metabolism	12	16	28
Metabolism	Amino acid metabolism	map00270	Cysteine and methionine metabolism	23	21	44
Metabolism	Amino acid metabolism	map00280	Valine, leucine and isoleucine degradation	14	11	25
Metabolism	Amino acid metabolism	map00290	Valine, leucine and isoleucine biosynthesis	4	1	5
Metabolism	Amino acid metabolism	map00360	Phenylalanine metabolism	6	7	13
Metabolism	Amino acid metabolism	map00350	Tyrosine metabolism	9	17	26
Metabolism	Amino acid metabolism	map00220	Arginine biosynthesis	7	8	15
Metabolism	Amino acid metabolism	map00340	Histidine metabolism	9	7	16
Metabolism	Amino acid metabolism	map00330	Arginine and proline metabolism	18	12	30
Metabolism	Amino acid metabolism	map00400	Phenylalanine, tyrosine and tryptophan biosynthesis	5	4	9
Metabolism	Biosynthesis of other secondary metabolites	map00942	Anthocyanin biosynthesis	1	0	1
Metabolism	Biosynthesis of other secondary metabolites	map00941	Flavonoid biosynthesis	7	2	9
Metabolism	Biosynthesis of other secondary metabolites	map00940	Phenylpropanoid biosynthesis	23	22	45
Metabolism	Biosynthesis of other secondary metabolites	map00945	Stilbenoid, diarylheptanoid and gingerol biosynthesis	5	1	6
Metabolism	Biosynthesis of other secondary metabolites	map00944	Flavone and flavonol biosynthesis	1	1	2
Metabolism	Biosynthesis of other secondary metabolites	map00998	Biosynthesis of various secondary metabolites - part 2	1	1	2
Metabolism	Biosynthesis of other secondary metabolites	map00960	Tropane, piperidine and pyridine alkaloid biosynthesis	4	4	8
Metabolism	Biosynthesis of other secondary metabolites	map00965	Betalain biosynthesis	1	2	3
Metabolism	Biosynthesis of other secondary metabolites	map00966	Glucosinolate biosynthesis	1	0	1
Metabolism	Biosynthesis of other secondary metabolites	map00901	Indole alkaloid biosynthesis	1	1	2
Metabolism	Biosynthesis of other secondary metabolites	map00950	Isoquinoline alkaloid biosynthesis	5	7	12
Metabolism	Carbohydrate metabolism	map00650	Butanoate metabolism	4	3	7
Metabolism	Carbohydrate metabolism	map00660	C5-Branched dibasic acid metabolism	2	0	2
Metabolism	Carbohydrate metabolism	map00040	Pentose and glucuronate interconversions	19	12	31
Metabolism	Carbohydrate metabolism	map00562	Inositol phosphate metabolism	5	11	16
Metabolism	Carbohydrate metabolism	map00051	Fructose and mannose metabolism	11	4	15
Metabolism	Carbohydrate metabolism	map00053	Ascorbate and aldarate metabolism	19	9	28
Metabolism	Carbohydrate metabolism	map00052	Galactose metabolism	19	10	29
Metabolism	Carbohydrate metabolism	map00020	Citrate cycle (TCA cycle)	14	22	36
Metabolism	Carbohydrate metabolism	map00500	Starch and sucrose metabolism	29	34	63
Metabolism	Carbohydrate metabolism	map00030	Pentose phosphate pathway	14	7	21
Metabolism	Carbohydrate metabolism	map00620	Pyruvate metabolism	22	29	51
Metabolism	Carbohydrate metabolism	map00630	Glyoxylate and dicarboxylate metabolism	22	23	45
Metabolism	Carbohydrate metabolism	map00520	Amino sugar and nucleotide sugar metabolism	33	17	50
Metabolism	Carbohydrate metabolism	map00010	Glycolysis / Gluconeogenesis	31	36	67
Metabolism	Carbohydrate metabolism	map00640	Propanoate metabolism	6	8	14
Metabolism	Energy metabolism	map00196	Photosynthesis - antenna proteins	4	11	15
Metabolism	Energy metabolism	map00710	Carbon fixation in photosynthetic organisms	21	20	41
Metabolism	Energy metabolism	map00910	Nitrogen metabolism	9	12	21
Metabolism	Energy metabolism	map00190	Oxidative phosphorylation	39	54	93
Metabolism	Energy metabolism	map00195	Photosynthesis	9	9	18
Metabolism	Energy metabolism	map00920	Sulfur metabolism	4	3	7
Metabolism	Glycan biosynthesis and metabolism	map00563	Glycosylphosphatidylinositol (GPI)-anchor biosynthesis	1	2	3
Metabolism	Glycan biosynthesis and metabolism	map00601	Glycosphingolipid biosynthesis - lacto and neolacto series	1	0	1
Metabolism	Glycan biosynthesis and metabolism	map00510	N-Glycan biosynthesis	3	4	7
Metabolism	Glycan biosynthesis and metabolism	map00511	Other glycan degradation	0	5	5
Metabolism	Glycan biosynthesis and metabolism	map00513	Various types of N-glycan biosynthesis	4	2	6
Metabolism	Glycan biosynthesis and metabolism	map00514	Other types of O-glycan biosynthesis	1	0	1
Metabolism	Glycan biosynthesis and metabolism	map00603	Glycosphingolipid biosynthesis - globo and isoglobo series	2	0	2
Metabolism	Glycan biosynthesis and metabolism	map00531	Glycosaminoglycan degradation	2	1	3
Metabolism	Lipid metabolism	map00071	Fatty acid degradation	15	18	33
Metabolism	Lipid metabolism	map00061	Fatty acid biosynthesis	5	15	20
Metabolism	Lipid metabolism	map00073	Cutin, suberine and wax biosynthesis	2	2	4
Metabolism	Lipid metabolism	map00062	Fatty acid elongation	2	3	5
Metabolism	Lipid metabolism	map00565	Ether lipid metabolism	4	3	7
Metabolism	Lipid metabolism	map00564	Glycerophospholipid metabolism	13	13	26
Metabolism	Lipid metabolism	map00561	Glycerolipid metabolism	17	11	28
Metabolism	Lipid metabolism	map00600	Sphingolipid metabolism	2	8	10
Metabolism	Lipid metabolism	map00591	Linoleic acid metabolism	4	2	6
Metabolism	Lipid metabolism	map00100	Steroid biosynthesis	11	6	17
Metabolism	Lipid metabolism	map00590	Arachidonic acid metabolism	1	3	4
Metabolism	Lipid metabolism	map00592	alpha-Linolenic acid metabolism	14	5	19
Metabolism	Lipid metabolism	map01040	Biosynthesis of unsaturated fatty acids	10	9	19
Metabolism	Lipid metabolism	map00072	Synthesis and degradation of ketone bodies	2	1	3
Metabolism	Metabolism of cofactors and vitamins	map00860	Porphyrin and chlorophyll metabolism	5	1	6
Metabolism	Metabolism of cofactors and vitamins	map00780	Biotin metabolism	2	7	9
Metabolism	Metabolism of cofactors and vitamins	map00670	One carbon pool by folate	1	5	6
Metabolism	Metabolism of cofactors and vitamins	map00770	Pantothenate and CoA biosynthesis	3	1	4
Metabolism	Metabolism of cofactors and vitamins	map00760	Nicotinate and nicotinamide metabolism	2	1	3
Metabolism	Metabolism of cofactors and vitamins	map00750	Vitamin B6 metabolism	4	1	5
Metabolism	Metabolism of cofactors and vitamins	map00130	Ubiquinone and other terpenoid-quinone biosynthesis	4	6	10
Metabolism	Metabolism of cofactors and vitamins	map00740	Riboflavin metabolism	1	0	1
Metabolism	Metabolism of cofactors and vitamins	map00730	Thiamine metabolism	5	9	14
Metabolism	Metabolism of other amino acids	map00410	beta-Alanine metabolism	13	10	23
Metabolism	Metabolism of other amino acids	map00460	Cyanoamino acid metabolism	4	14	18
Metabolism	Metabolism of other amino acids	map00440	Phosphonate and phosphinate metabolism	0	2	2
Metabolism	Metabolism of other amino acids	map00450	Selenocompound metabolism	3	2	5
Metabolism	Metabolism of other amino acids	map00430	Taurine and hypotaurine metabolism	0	5	5
Metabolism	Metabolism of other amino acids	map00480	Glutathione metabolism	9	16	25
Metabolism	Metabolism of terpenoids and polyketides	map00905	Brassinosteroid biosynthesis	0	1	1
Metabolism	Metabolism of terpenoids and polyketides	map00909	Sesquiterpenoid and triterpenoid biosynthesis	6	6	12
Metabolism	Metabolism of terpenoids and polyketides	map00908	Zeatin biosynthesis	2	3	5
Metabolism	Metabolism of terpenoids and polyketides	map00906	Carotenoid biosynthesis	6	4	10
Metabolism	Metabolism of terpenoids and polyketides	map00904	Diterpenoid biosynthesis	2	8	10
Metabolism	Metabolism of terpenoids and polyketides	map00903	Limonene and pinene degradation	7	4	11
Metabolism	Metabolism of terpenoids and polyketides	map00902	Monoterpenoid biosynthesis	3	2	5
Metabolism	Metabolism of terpenoids and polyketides	map00900	Terpenoid backbone biosynthesis	11	5	16
Metabolism	Metabolism of terpenoids and polyketides	map00523	Polyketide sugar unit biosynthesis	0	1	1
Metabolism	Nucleotide metabolism	map00230	Purine metabolism	20	22	42
Metabolism	Nucleotide metabolism	map00240	Pyrimidine metabolism	11	11	22
Genetic Information Processing	Folding, sorting and degradation	map04130	SNARE interactions in vesicular transport	1	0	1
Genetic Information Processing	Folding, sorting and degradation	map03060	Protein export	9	8	17
Genetic Information Processing	Folding, sorting and degradation	map04120	Ubiquitin mediated proteolysis	18	23	41
Genetic Information Processing	Folding, sorting and degradation	map04122	Sulfur relay system	0	1	1
Genetic Information Processing	Folding, sorting and degradation	map03018	RNA degradation	12	17	29
Genetic Information Processing	Folding, sorting and degradation	map04141	Protein processing in endoplasmic reticulum	81	70	151
Genetic Information Processing	Folding, sorting and degradation	map03050	Proteasome	5	9	14
Genetic Information Processing	Replication and repair	map03410	Base excision repair	3	5	8
Genetic Information Processing	Replication and repair	map03430	Mismatch repair	8	6	14
Genetic Information Processing	Replication and repair	map03420	Nucleotide excision repair	9	14	23
Genetic Information Processing	Replication and repair	map03030	DNA replication	9	11	20
Genetic Information Processing	Replication and repair	map03450	Non-homologous end-joining	0	8	8
Genetic Information Processing	Replication and repair	map03440	Homologous recombination	10	14	24
Genetic Information Processing	Transcription	map03040	Spliceosome	53	30	83
Genetic Information Processing	Transcription	map03020	RNA polymerase	14	7	21
Genetic Information Processing	Transcription	map03022	Basal transcription factors	5	3	8
Genetic Information Processing	Translation	map00970	Aminoacyl-tRNA biosynthesis	4	16	20
Genetic Information Processing	Translation	map03010	Ribosome	136	107	243
Genetic Information Processing	Translation	map03013	RNA transport	36	42	78
Genetic Information Processing	Translation	map03015	mRNA surveillance pathway	7	22	29
Genetic Information Processing	Translation	map03008	Ribosome biogenesis in eukaryotes	19	29	48
Environmental Information Processing	Membrane transport	map02010	ABC transporters	8	7	15
Environmental Information Processing	Signal transduction	map04016	MAPK signaling pathway - plant	27	23	50
Environmental Information Processing	Signal transduction	map04070	Phosphatidylinositol signaling system	9	11	20
Environmental Information Processing	Signal transduction	map04075	Plant hormone signal transduction	31	25	56
Cellular Processes	Transport and catabolism	map04136	Autophagy - other	3	4	7
Cellular Processes	Transport and catabolism	map04146	Peroxisome	11	23	34
Cellular Processes	Transport and catabolism	map04145	Phagosome	26	34	60
Cellular Processes	Transport and catabolism	map04144	Endocytosis	39	37	76
Organismal Systems	Environmental adaptation	map04626	Plant-pathogen interaction	36	25	61
Organismal Systems	Environmental adaptation	map04712	Circadian rhythm - plant	3	6	9
Human Diseases	Endocrine and metabolic disease	map04933	AGE-RAGE signaling pathway in diabetic complications	9	5	14

## Sheet: Sheet1
Metabolism	Amino acid metabolism	map00310	Lysine degradation	14	5	19
Metabolism	Amino acid metabolism	map00250	Alanine, aspartate and glutamate metabolism	11	15	26
Metabolism	Amino acid metabolism	map00300	Lysine biosynthesis	5	1	6
Metabolism	Amino acid metabolism	map00260	Glycine, serine and threonine metabolism	14	9	23
Metabolism	Amino acid metabolism	map00380	Tryptophan metabolism	12	16	28
Metabolism	Amino acid metabolism	map00270	Cysteine and methionine metabolism	23	21	44
Metabolism	Amino acid metabolism	map00280	Valine, leucine and isoleucine degradation	14	11	25
Metabolism	Amino acid metabolism	map00290	Valine, leucine and isoleucine biosynthesis	4	1	5
Metabolism	Amino acid metabolism	map00360	Phenylalanine metabolism	6	7	13
Metabolism	Amino acid metabolism	map00350	Tyrosine metabolism	9	17	26
Metabolism	Amino acid metabolism	map00220	Arginine biosynthesis	7	8	15
Metabolism	Amino acid metabolism	map00340	Histidine metabolism	9	7	16
Metabolism	Amino acid metabolism	map00330	Arginine and proline metabolism	18	12	30
Metabolism	Amino acid metabolism	map00400	Phenylalanine, tyrosine and tryptophan biosynthesis	5	4	9
Metabolism	Biosynthesis of other secondary metabolites	map00942	Anthocyanin biosynthesis	1	0	1
Metabolism	Biosynthesis of other secondary metabolites	map00941	Flavonoid biosynthesis	7	2	9
Metabolism	Biosynthesis of other secondary metabolites	map00940	Phenylpropanoid biosynthesis	23	22	45
Metabolism	Biosynthesis of other secondary metabolites	map00945	Stilbenoid, diarylheptanoid and gingerol biosynthesis	5	1	6
Metabolism	Biosynthesis of other secondary metabolites	map00944	Flavone and flavonol biosynthesis	1	1	2
Metabolism	Biosynthesis of other secondary metabolites	map00998	Biosynthesis of various secondary metabolites - part 2	1	1	2
Metabolism	Biosynthesis of other secondary metabolites	map00960	Tropane, piperidine and pyridine alkaloid biosynthesis	4	4	8
Metabolism	Biosynthesis of other secondary metabolites	map00965	Betalain biosynthesis	1	2	3
Metabolism	Biosynthesis of other secondary metabolites	map00966	Glucosinolate biosynthesis	1	0	1
Metabolism	Biosynthesis of other secondary metabolites	map00901	Indole alkaloid biosynthesis	1	1	2
Metabolism	Biosynthesis of other secondary metabolites	map00950	Isoquinoline alkaloid biosynthesis	5	7	12
Metabolism	Carbohydrate metabolism	map00650	Butanoate metabolism	4	3	7
Metabolism	Carbohydrate metabolism	map00660	C5-Branched dibasic acid metabolism	2	0	2
Metabolism	Carbohydrate metabolism	map00040	Pentose and glucuronate interconversions	19	12	31
Metabolism	Carbohydrate metabolism	map00562	Inositol phosphate metabolism	5	11	16
Metabolism	Carbohydrate metabolism	map00051	Fructose and mannose metabolism	11	4	15
Metabolism	Carbohydrate metabolism	map00053	Ascorbate and aldarate metabolism	19	9	28
Metabolism	Carbohydrate metabolism	map00052	Galactose metabolism	19	10	29
Metabolism	Carbohydrate metabolism	map00020	Citrate cycle (TCA cycle)	14	22	36
Metabolism	Carbohydrate metabolism	map00500	Starch and sucrose metabolism	29	34	63
Metabolism	Carbohydrate metabolism	map00030	Pentose phosphate pathway	14	7	21
Metabolism	Carbohydrate metabolism	map00620	Pyruvate metabolism	22	29	51
Metabolism	Carbohydrate metabolism	map00630	Glyoxylate and dicarboxylate metabolism	22	23	45
Metabolism	Carbohydrate metabolism	map00520	Amino sugar and nucleotide sugar metabolism	33	17	50
Metabolism	Carbohydrate metabolism	map00010	Glycolysis / Gluconeogenesis	31	36	67
Metabolism	Carbohydrate metabolism	map00640	Propanoate metabolism	6	8	14
Metabolism	Energy metabolism	map00196	Photosynthesis - antenna proteins	4	11	15
Metabolism	Energy metabolism	map00710	Carbon fixation in photosynthetic organisms	21	20	41
Metabolism	Energy metabolism	map00910	Nitrogen metabolism	9	12	21
Metabolism	Energy metabolism	map00190	Oxidative phosphorylation	39	54	93
Metabolism	Energy metabolism	map00195	Photosynthesis	9	9	18
Metabolism	Energy metabolism	map00920	Sulfur metabolism	4	3	7
Metabolism	Glycan biosynthesis and metabolism	map00563	Glycosylphosphatidylinositol (GPI)-anchor biosynthesis	1	2	3
Metabolism	Glycan biosynthesis and metabolism	map00601	Glycosphingolipid biosynthesis - lacto and neolacto series	1	0	1
Metabolism	Glycan biosynthesis and metabolism	map00510	N-Glycan biosynthesis	3	4	7
Metabolism	Glycan biosynthesis and metabolism	map00511	Other glycan degradation	0	5	5
Metabolism	Glycan biosynthesis and metabolism	map00513	Various types of N-glycan biosynthesis	4	2	6
Metabolism	Glycan biosynthesis and metabolism	map00514	Other types of O-glycan biosynthesis	1	0	1
Metabolism	Glycan biosynthesis and metabolism	map00603	Glycosphingolipid biosynthesis - globo and isoglobo series	2	0	2
Metabolism	Glycan biosynthesis and metabolism	map00531	Glycosaminoglycan degradation	2	1	3
Metabolism	Lipid metabolism	map00071	Fatty acid degradation	15	18	33
Metabolism	Lipid metabolism	map00061	Fatty acid biosynthesis	5	15	20
Metabolism	Lipid metabolism	map00073	Cutin, suberine and wax biosynthesis	2	2	4
Metabolism	Lipid metabolism	map00062	Fatty acid elongation	2	3	5
Metabolism	Lipid metabolism	map00565	Ether lipid metabolism	4	3	7
Metabolism	Lipid metabolism	map00564	Glycerophospholipid metabolism	13	13	26
Metabolism	Lipid metabolism	map00561	Glycerolipid metabolism	17	11	28
Metabolism	Lipid metabolism	map00600	Sphingolipid metabolism	2	8	10
Metabolism	Lipid metabolism	map00591	Linoleic acid metabolism	4	2	6
Metabolism	Lipid metabolism	map00100	Steroid biosynthesis	11	6	17
Metabolism	Lipid metabolism	map00590	Arachidonic acid metabolism	1	3	4
Metabolism	Lipid metabolism	map00592	alpha-Linolenic acid metabolism	14	5	19
Metabolism	Lipid metabolism	map01040	Biosynthesis of unsaturated fatty acids	10	9	19
Metabolism	Lipid metabolism	map00072	Synthesis and degradation of ketone bodies	2	1	3
Metabolism	Metabolism of cofactors and vitamins	map00860	Porphyrin and chlorophyll metabolism	5	1	6
Metabolism	Metabolism of cofactors and vitamins	map00780	Biotin metabolism	2	7	9
Metabolism	Metabolism of cofactors and vitamins	map00670	One carbon pool by folate	1	5	6
Metabolism	Metabolism of cofactors and vitamins	map00770	Pantothenate and CoA biosynthesis	3	1	4
Metabolism	Metabolism of cofactors and vitamins	map00760	Nicotinate and nicotinamide metabolism	2	1	3
Metabolism	Metabolism of cofactors and vitamins	map00750	Vitamin B6 metabolism	4	1	5
Metabolism	Metabolism of cofactors and vitamins	map00130	Ubiquinone and other terpenoid-quinone biosynthesis	4	6	10
Metabolism	Metabolism of cofactors and vitamins	map00740	Riboflavin metabolism	1	0	1
Metabolism	Metabolism of cofactors and vitamins	map00730	Thiamine metabolism	5	9	14
Metabolism	Metabolism of other amino acids	map00410	beta-Alanine metabolism	13	10	23
Metabolism	Metabolism of other amino acids	map00460	Cyanoamino acid metabolism	4	14	18
Metabolism	Metabolism of other amino acids	map00440	Phosphonate and phosphinate metabolism	0	2	2
Metabolism	Metabolism of other amino acids	map00450	Selenocompound metabolism	3	2	5
Metabolism	Metabolism of other amino acids	map00430	Taurine and hypotaurine metabolism	0	5	5
Metabolism	Metabolism of other amino acids	map00480	Glutathione metabolism	9	16	25
Metabolism	Metabolism of terpenoids and polyketides	map00905	Brassinosteroid biosynthesis	0	1	1
Metabolism	Metabolism of terpenoids and polyketides	map00909	Sesquiterpenoid and triterpenoid biosynthesis	6	6	12
Metabolism	Metabolism of terpenoids and polyketides	map00908	Zeatin biosynthesis	2	3	5
Metabolism	Metabolism of terpenoids and polyketides	map00906	Carotenoid biosynthesis	6	4	10
Metabolism	Metabolism of terpenoids and polyketides	map00904	Diterpenoid biosynthesis	2	8	10
Metabolism	Metabolism of terpenoids and polyketides	map00903	Limonene and pinene degradation	7	4	11
Metabolism	Metabolism of terpenoids and polyketides	map00902	Monoterpenoid biosynthesis	3	2	5
Metabolism	Metabolism of terpenoids and polyketides	map00900	Terpenoid backbone biosynthesis	11	5	16
Metabolism	Metabolism of terpenoids and polyketides	map00523	Polyketide sugar unit biosynthesis	0	1	1
Metabolism	Nucleotide metabolism	map00230	Purine metabolism	20	22	42
Metabolism	Nucleotide metabolism	map00240	Pyrimidine metabolism	11	11	22
