# Supplementary material for: Transcriptomic and physiological analysis of atractylodes chinensis in response to drought stress reveals the putative genes related to sesquiterpenoid biosynthesis
Source: BMC Plant Biol. 2024 Feb 6;24:91. doi: 10.1186/s12870-024-04780-8 (PMC10845750; doi:10.1186/s12870-024-04780-8)
Supplement: Supplementary file 5 — Supplementary Material 5 [file 12870_2024_4780_MOESM5_ESM.xls]

## Sheet: GO富集分析统计表 (3)
Table S5 GO terms enrichment analyzation of DEGs in control vs. D3
Number	GO ID	Term Type	Description	Pvalue_uncorrected	Pvalue_corrected
23	GO:0051260	BP	protein homooligomerization	4.67054e-07	0.00281019
109	GO:0007265	BP	Ras protein signal transduction	2.94514e-06	0.00281019
139	GO:0007264	BP	small GTPase mediated signal transduction	3.55059e-06	0.00281019
54	GO:0051259	BP	protein complex oligomerization	3.5644e-06	0.00281019
174	GO:0002181	BP	cytoplasmic translation	4.53314e-06	0.00281019
270	GO:0016072	BP	rRNA metabolic process	4.6141e-06	0.00281019
264	GO:0006364	BP	rRNA processing	4.95789e-06	0.00281019
67	GO:0032956	BP	regulation of actin cytoskeleton organization	5.24253e-06	0.00281019
67	GO:0032970	BP	regulation of actin filament-based process	5.39556e-06	0.00281019
336	GO:0034470	BP	ncRNA processing	5.62094e-06	0.00281019
352	GO:0022618	BP	ribonucleoprotein complex assembly	6.43291e-06	0.00281019
353	GO:0071826	BP	ribonucleoprotein complex subunit organization	6.82164e-06	0.00281019
427	GO:0034660	BP	ncRNA metabolic process	8.17972e-06	0.00281019
135	GO:0000027	BP	ribosomal large subunit assembly	9.42621e-06	0.00281019
530	GO:0065003	BP	protein-containing complex assembly	1.03177e-05	0.00281019
588	GO:0043933	BP	protein-containing complex subunit organization	1.03236e-05	0.00281019
1252	GO:0006412	BP	translation	1.10794e-05	0.00281019
1255	GO:0043043	BP	peptide biosynthetic process	1.13712e-05	0.00281019
1302	GO:0006518	BP	peptide metabolic process	1.1393e-05	0.00281019
1295	GO:0043604	BP	amide biosynthetic process	1.18483e-05	0.00281019
1390	GO:0043603	BP	cellular amide metabolic process	1.1931e-05	0.00281019
1538	GO:0034645	BP	cellular macromolecule biosynthetic process	1.2697e-05	0.00281019
1598	GO:0009059	BP	macromolecule biosynthetic process	1.28689e-05	0.00281019
1697	GO:1901566	BP	organonitrogen compound biosynthetic process	1.39702e-05	0.00281019
1966	GO:0044267	BP	cellular protein metabolic process	1.43317e-05	0.00281019
1732	GO:0044271	BP	cellular nitrogen compound biosynthetic process	1.45028e-05	0.00281019
75	GO:0043254	BP	regulation of protein-containing complex assembly	1.51645e-05	0.00281019
800	GO:0007165	BP	signal transduction	1.57239e-05	0.00281019
2331	GO:0019538	BP	protein metabolic process	1.59397e-05	0.00281019
2323	GO:0044249	BP	cellular biosynthetic process	1.63595e-05	0.00281019
2519	GO:0009058	BP	biosynthetic process	1.64467e-05	0.00281019
2430	GO:1901576	BP	organic substance biosynthetic process	1.64732e-05	0.00281019
75	GO:0005615	CC	extracellular space	1.58442e-06	0.00281019
317	GO:0022627	CC	cytosolic small ribosomal subunit	6.08552e-06	0.00281019
554	GO:0022625	CC	cytosolic large ribosomal subunit	6.61526e-06	0.00281019
388	GO:0015935	CC	small ribosomal subunit	6.74107e-06	0.00281019
598	GO:0015934	CC	large ribosomal subunit	7.50132e-06	0.00281019
984	GO:0044391	CC	ribosomal subunit	9.22278e-06	0.00281019
1341	GO:1990904	CC	ribonucleoprotein complex	1.13498e-05	0.00281019
1186	GO:0005840	CC	ribosome	1.15395e-05	0.00281019
1611	GO:0043228	CC	non-membrane-bounded organelle	1.29386e-05	0.00281019
1611	GO:0043232	CC	intracellular non-membrane-bounded organelle	1.29386e-05	0.00281019
1369	GO:0005737	CC	cytoplasm	1.53412e-05	0.00281019
1305	GO:0003735	MF	structural constituent of ribosome	1.16889e-05	0.00281019
1425	GO:0005198	MF	structural molecule activity	1.18932e-05	0.00281019
1679	GO:0003723	MF	RNA binding	1.36724e-05	0.00281019
12110	GO:0003674	MF	molecular_function	1.53555e-05	0.00281019
2704	GO:0032991	CC	protein-containing complex	1.70949e-05	0.00284679
816	GO:0005829	CC	cytosol	1.73689e-05	0.00284679
3133	GO:1901564	BP	organonitrogen compound metabolic process	1.84731e-05	0.00296901
241	GO:0005730	CC	nucleolus	1.9606e-05	0.00296934
4337	GO:0043229	CC	intracellular organelle	2.05545e-05	0.00296934
4338	GO:0043226	CC	organelle	2.06302e-05	0.00296934
104	GO:0030684	CC	preribosome	2.37947e-05	0.00315714
6117	GO:0008152	BP	metabolic process	2.41734e-05	0.00315728
85	GO:0044087	BP	regulation of cellular component biogenesis	2.55023e-05	0.0032796
5640	GO:0071704	BP	organic substance metabolic process	2.71877e-05	0.00344336
51	GO:0005764	CC	lysosome	3.03422e-05	0.00378553
622	GO:0022607	BP	cellular component assembly	3.38805e-05	0.00404581
148	GO:0005856	CC	cytoskeleton	3.34535e-05	0.00404581
22	GO:0007266	BP	Rho protein signal transduction	4.40057e-05	0.00518089
87	GO:0032482	BP	Rab protein signal transduction	5.09302e-05	0.00591285
378	GO:0003924	MF	GTPase activity	5.22735e-05	0.00598567
9056	GO:0008150	BP	biological_process	6.35559e-05	0.00703844
125	GO:0007015	BP	actin filament organization	6.39935e-05	0.00703844
50	GO:0032271	BP	regulation of protein polymerization	6.64437e-05	0.00721303
143	GO:0022613	BP	ribonucleoprotein complex biogenesis	7.02312e-05	0.00746005
48	GO:0030833	BP	regulation of actin filament polymerization	7.37304e-05	0.00770391
5304	GO:0044238	BP	primary metabolic process	8.29974e-05	0.00810604
24	GO:0030837	BP	negative regulation of actin filament polymerization	8.43672e-05	0.00810604
24	GO:0032272	BP	negative regulation of protein polymerization	8.43672e-05	0.00810604
24	GO:0031333	BP	negative regulation of protein-containing complex assembly	8.43672e-05	0.00810604
24	GO:1902904	BP	negative regulation of supramolecular fiber organization	8.43672e-05	0.00810604
24	GO:0051494	BP	negative regulation of cytoskeleton organization	8.43672e-05	0.00810604
7	GO:0005814	CC	centriole	8.27113e-05	0.00810604
18	GO:0043242	BP	negative regulation of protein-containing complex disassembly	9.26371e-05	0.0087006
22	GO:0047484	BP	regulation of response to osmotic stress	0.000103732	0.0095285
22	GO:1901000	BP	regulation of response to salt stress	0.000103732	0.0095285
5346	GO:0044237	BP	cellular metabolic process	0.000110172	0.00979005
73	GO:0051493	BP	regulation of cytoskeleton organization	0.000112054	0.00979005
14	GO:0030835	BP	negative regulation of actin filament depolymerization	0.000113606	0.00979005
14	GO:0051693	BP	actin filament capping	0.000113606	0.00979005
14	GO:1901880	BP	negative regulation of protein depolymerization	0.000113606	0.00979005
232	GO:0008234	MF	cysteine-type peptidase activity	0.000108092	0.00979005
229	GO:0044877	MF	protein-containing complex binding	0.000115007	0.00980967
7590	GO:0009987	BP	cellular process	0.000124222	0.0104263
109	GO:1901657	BP	glycosyl compound metabolic process	0.000125456	0.0104263
50	GO:0003993	MF	acid phosphatase activity	0.000133352	0.0109283
67	GO:0070469	CC	respirasome	0.000142118	0.0115336
31	GO:0030036	BP	actin cytoskeleton organization	0.000151008	0.0120217
62	GO:0009147	BP	pyrimidine nucleoside triphosphate metabolic process	0.000156553	0.0121707
12	GO:0008290	CC	F-actin capping protein complex	0.000157249	0.0121707
105	GO:0009116	BP	nucleoside metabolic process	0.000169359	0.0127538
9	GO:0033897	MF	ribonuclease T2 activity	0.000181613	0.0133167
58	GO:0009209	BP	pyrimidine ribonucleoside triphosphate biosynthetic process	0.000194787	0.0137028
58	GO:0009208	BP	pyrimidine ribonucleoside triphosphate metabolic process	0.000194787	0.0137028
58	GO:0006241	BP	CTP biosynthetic process	0.000194787	0.0137028
58	GO:0046036	BP	CTP metabolic process	0.000194787	0.0137028
131	GO:0016765	MF	transferase activity, transferring alkyl or aryl (other than methyl) groups	0.000195075	0.0137028
49	GO:0051996	MF	squalene synthase activity	0.000201373	0.0139114
49	GO:0004310	MF	farnesyl-diphosphate farnesyltransferase activity	0.000201373	0.0139114
45	GO:0043173	BP	nucleotide salvage	0.000205543	0.0140831
175	GO:0005773	CC	vacuole	0.000209499	0.0141409
41	GO:0008655	BP	pyrimidine-containing compound salvage	0.000232296	0.0155078
214	GO:0003729	MF	mRNA binding	0.000248352	0.0163462
40	GO:0032262	BP	pyrimidine nucleotide salvage	0.000275455	0.0174434
40	GO:0044211	BP	CTP salvage	0.000275455	0.0174434
40	GO:0010138	BP	pyrimidine ribonucleotide salvage	0.000275455	0.0174434
40	GO:0044206	BP	UMP salvage	0.000275455	0.0174434
176	GO:0044085	BP	cellular component biogenesis	0.000283998	0.0178492
104	GO:0000028	BP	ribosomal small subunit assembly	0.000286731	0.0178865
40	GO:0004849	MF	uridine kinase activity	0.000312558	0.0190889
4612	GO:0006807	BP	nitrogen compound metabolic process	0.000315812	0.0191295
59	GO:0009148	BP	pyrimidine nucleoside triphosphate biosynthetic process	0.000327445	0.0195508
321	GO:0035556	BP	intracellular signal transduction	0.000342175	0.020158
49	GO:0004311	MF	farnesyltranstransferase activity	0.000342438	0.020158
52	GO:0000323	CC	lytic vacuole	0.000348138	0.0203503
12	GO:0051016	BP	barbed-end actin filament capping	0.000359254	0.0208542
465	GO:0034622	BP	cellular protein-containing complex assembly	0.000372279	0.0214612
60	GO:0009220	BP	pyrimidine ribonucleotide biosynthetic process	0.000417401	0.0234165
60	GO:0009218	BP	pyrimidine ribonucleotide metabolic process	0.000417401	0.0234165
96	GO:0012505	CC	endomembrane system	0.000450963	0.0251307
28	GO:0009699	BP	phenylpropanoid biosynthetic process	0.000495661	0.0264967
42	GO:0009174	BP	pyrimidine ribonucleoside monophosphate biosynthetic process	0.000503453	0.0264967
42	GO:0009173	BP	pyrimidine ribonucleoside monophosphate metabolic process	0.000503453	0.0264967
42	GO:0046049	BP	UMP metabolic process	0.000503453	0.0264967
42	GO:0006222	BP	UMP biosynthetic process	0.000503453	0.0264967
7	GO:0019368	BP	fatty acid elongation, unsaturated fatty acid	0.000510555	0.0264967
7	GO:0019367	BP	fatty acid elongation, saturated fatty acid	0.000510555	0.0264967
7	GO:0034625	BP	fatty acid elongation, monounsaturated fatty acid	0.000510555	0.0264967
7	GO:0034626	BP	fatty acid elongation, polyunsaturated fatty acid	0.000510555	0.0264967
49	GO:0110053	BP	regulation of actin filament organization	0.000523024	0.0264967
49	GO:0030832	BP	regulation of actin filament length	0.000523024	0.0264967
49	GO:0008064	BP	regulation of actin polymerization or depolymerization	0.000523024	0.0264967
7	GO:0009922	MF	fatty acid elongase activity	0.000510555	0.0264967
134	GO:0097435	BP	supramolecular fiber organization	0.000546264	0.0275074
116	GO:0022900	BP	electron transport chain	0.000596063	0.0298353
52	GO:1902903	BP	regulation of supramolecular fiber organization	0.000605837	0.030144
408	GO:0009628	BP	response to abiotic stimulus	0.000618409	0.0305875
83	GO:0000470	BP	maturation of LSU-rRNA	0.000636854	0.0313145
186	GO:0019843	MF	rRNA binding	0.000673503	0.0329229
627	GO:0006396	BP	RNA processing	0.000690228	0.0335443
16	GO:1901002	BP	positive regulation of response to salt stress	0.000701812	0.0339101
39	GO:0043244	BP	regulation of protein-containing complex disassembly	0.000764856	0.0360258
64	GO:0004197	MF	cysteine-type endopeptidase activity	0.000763443	0.0360258
37	GO:0015002	MF	heme-copper terminal oxidase activity	0.000775767	0.0360258
37	GO:0004129	MF	cytochrome-c oxidase activity	0.000775767	0.0360258
37	GO:0016676	MF	oxidoreductase activity, acting on a heme group of donors, oxygen as acceptor	0.000775767	0.0360258
37	GO:0016675	MF	oxidoreductase activity, acting on a heme group of donors	0.000775767	0.0360258
64	GO:0030490	BP	maturation of SSU-rRNA	0.00080503	0.0371782
44	GO:0009130	BP	pyrimidine nucleoside monophosphate biosynthetic process	0.00091825	0.0417155
44	GO:0009129	BP	pyrimidine nucleoside monophosphate metabolic process	0.00091825	0.0417155
42	GO:0030029	BP	actin filament-based process	0.000960368	0.0433931
16	GO:0007155	BP	cell adhesion	0.000988763	0.0441982
16	GO:0022610	BP	biological adhesion	0.000988763	0.0441982
50	GO:0000463	BP	maturation of LSU-rRNA from tricistronic rRNA transcript (SSU-rRNA, 5.8S rRNA, LSU-rRNA)	0.00104649	0.04604
