# Supplementary material for: Transcriptomic and physiological analysis of atractylodes chinensis in response to drought stress reveals the putative genes related to sesquiterpenoid biosynthesis
Source: BMC Plant Biol. 2024 Feb 6;24:91. doi: 10.1186/s12870-024-04780-8 (PMC10845750; doi:10.1186/s12870-024-04780-8)
Supplement: Supplementary file 6 — Supplementary Material 6 [file 12870_2024_4780_MOESM6_ESM.xls]

## Sheet: GO富集分析统计表 (4)
Table S6 GO terms enrichment analyzation of DEGs in control vs. D9
Number	GO ID	Term Type	Description	Pvalue_uncorrected	Pvalue_corrected
8	GO:0080143	BP	regulation of amino acid export	1.04893e-06	0.00136871
8	GO:0051955	BP	regulation of amino acid transport	1.04893e-06	0.00136871
8	GO:1903789	BP	regulation of amino acid transmembrane transport	1.04893e-06	0.00136871
8	GO:0032890	BP	regulation of organic acid transport	1.04893e-06	0.00136871
8	GO:0051952	BP	regulation of amine transport	1.04893e-06	0.00136871
34	GO:0051259	BP	protein complex oligomerization	2.23712e-06	0.00136871
12	GO:0000003	BP	reproduction	6.0255e-06	0.00136871
395	GO:0015074	BP	DNA integration	6.71258e-06	0.00136871
582	GO:0006259	BP	DNA metabolic process	8.04531e-06	0.00136871
8	GO:1903959	BP	regulation of anion transmembrane transport	9.32407e-06	0.00136871
198	GO:0003700	MF	DNA-binding transcription factor activity	4.01192e-06	0.00136871
222	GO:0140110	MF	transcription regulator activity	4.78821e-06	0.00136871
318	GO:0003964	MF	RNA-directed DNA polymerase activity	5.52237e-06	0.00136871
343	GO:0034061	MF	DNA polymerase activity	6.01449e-06	0.00136871
31	GO:0051996	MF	squalene synthase activity	6.01857e-06	0.00136871
31	GO:0004310	MF	farnesyl-diphosphate farnesyltransferase activity	6.01857e-06	0.00136871
390	GO:0140097	MF	catalytic activity, acting on DNA	6.38822e-06	0.00136871
389	GO:0016779	MF	nucleotidyltransferase activity	6.50782e-06	0.00136871
31	GO:0004311	MF	farnesyltranstransferase activity	8.31497e-06	0.00136871
594	GO:0003677	MF	DNA binding	8.67838e-06	0.00136871
998	GO:0016772	MF	transferase activity, transferring phosphorus-containing groups	1.06156e-05	0.00145879
140	GO:0043565	MF	sequence-specific DNA binding	1.18849e-05	0.00147776
1522	GO:0016740	MF	transferase activity	1.36918e-05	0.00154662
23	GO:0009522	CC	photosystem I	1.62035e-05	0.00160979
9	GO:0052545	BP	callose localization	1.76981e-05	0.00168112
9	GO:0033037	BP	polysaccharide localization	1.76981e-05	0.00168112
3300	GO:0003824	MF	catalytic activity	2.3939e-05	0.0022234
105	GO:0005576	CC	extracellular region	3.3083e-05	0.00297356
17	GO:0009765	BP	photosynthesis, light harvesting	5.20184e-05	0.00453813
22	GO:0016168	MF	chlorophyll binding	5.21187e-05	0.00453813
35	GO:0009220	BP	pyrimidine ribonucleotide biosynthetic process	5.64507e-05	0.00476638
35	GO:0009218	BP	pyrimidine ribonucleotide metabolic process	5.64507e-05	0.00476638
625	GO:0046914	MF	transition metal ion binding	5.55745e-05	0.00476638
28	GO:0042542	BP	response to hydrogen peroxide	8.10752e-05	0.00642279
28	GO:0009521	CC	photosystem	8.10752e-05	0.00642279
147	GO:0004518	MF	nuclease activity	8.01431e-05	0.00642279
110	GO:0004519	MF	endonuclease activity	8.1447e-05	0.00642279
24	GO:0004849	MF	uridine kinase activity	9.10909e-05	0.00698558
33	GO:0046036	BP	CTP metabolic process	0.000100307	0.00735496
33	GO:0009209	BP	pyrimidine ribonucleoside triphosphate biosynthetic process	0.000100307	0.00735496
33	GO:0009208	BP	pyrimidine ribonucleoside triphosphate metabolic process	0.000100307	0.00735496
33	GO:0006241	BP	CTP biosynthetic process	0.000100307	0.00735496
25	GO:0009174	BP	pyrimidine ribonucleoside monophosphate biosynthetic process	0.000103878	0.00735864
25	GO:0009173	BP	pyrimidine ribonucleoside monophosphate metabolic process	0.000103878	0.00735864
25	GO:0046049	BP	UMP metabolic process	0.000103878	0.00735864
25	GO:0006222	BP	UMP biosynthetic process	0.000103878	0.00735864
7	GO:0050664	MF	oxidoreductase activity, acting on NAD(P)H, oxygen as acceptor	0.00011863	0.00826358
24	GO:0008655	BP	pyrimidine-containing compound salvage	0.000122093	0.0084345
165	GO:0006281	BP	DNA repair	0.000132234	0.00895337
6	GO:0006598	BP	polyamine catabolic process	0.00013681	0.00914878
33	GO:0009148	BP	pyrimidine nucleoside triphosphate biosynthetic process	0.000141543	0.00939016
8	GO:0044070	BP	regulation of anion transport	0.000158629	0.0102789
34	GO:0009147	BP	pyrimidine nucleoside triphosphate metabolic process	0.00018778	0.0118913
23	GO:0032262	BP	pyrimidine nucleotide salvage	0.000195798	0.0120344
23	GO:0044211	BP	CTP salvage	0.000195798	0.0120344
23	GO:0010138	BP	pyrimidine ribonucleotide salvage	0.000195798	0.0120344
23	GO:0044206	BP	UMP salvage	0.000195798	0.0120344
481	GO:0008270	MF	zinc ion binding	0.000223621	0.0135453
21	GO:0009523	CC	photosystem II	0.000226426	0.0136165
17	GO:0009699	BP	phenylpropanoid biosynthetic process	0.000228508	0.0136335
7	GO:0052542	BP	defense response by callose deposition	0.000231601	0.0136335
6	GO:0019953	BP	sexual reproduction	0.000308798	0.0174408
6	GO:0044703	BP	multi-organism reproductive process	0.000308798	0.0174408
169	GO:0006974	BP	cellular response to DNA damage stimulus	0.000321456	0.0179136
123	GO:0016705	MF	oxidoreductase activity, acting on paired donors, with incorporation or reduction of molecular oxygen	0.000356596	0.0197403
45	GO:0019205	MF	nucleobase-containing compound kinase activity	0.000366817	0.0201725
11	GO:0002764	BP	immune response-regulating signaling pathway	0.000406508	0.0219226
11	GO:0002757	BP	immune response-activating signal transduction	0.000406508	0.0219226
11	GO:0002758	BP	innate immune response-activating signal transduction	0.000406508	0.0219226
7	GO:0052386	BP	cell wall thickening	0.000417461	0.0222264
15	GO:0002833	BP	positive regulation of response to biotic stimulus	0.000517259	0.0273656
11	GO:0009768	BP	photosynthesis, light harvesting in photosystem I	0.000555889	0.0292244
1633	GO:0003676	MF	nucleic acid binding	0.000565743	0.0292726
33	GO:0004659	MF	prenyltransferase activity	0.000567312	0.0292726
25	GO:0009698	BP	phenylpropanoid metabolic process	0.000610324	0.0308937
6	GO:0052544	BP	defense response by callose deposition in cell wall	0.000613513	0.0308937
6	GO:0052482	BP	defense response by cell wall thickening	0.000613513	0.0308937
22	GO:0018298	BP	protein-chromophore linkage	0.000635029	0.0315786
25	GO:0009130	BP	pyrimidine nucleoside monophosphate biosynthetic process	0.000644001	0.0315786
25	GO:0009129	BP	pyrimidine nucleoside monophosphate metabolic process	0.000644001	0.0315786
15	GO:0032103	BP	positive regulation of response to external stimulus	0.000646004	0.0315786
15	GO:0031349	BP	positive regulation of defense response	0.000646004	0.0315786
11	GO:0002218	BP	activation of innate immune response	0.000748382	0.035747
11	GO:0002253	BP	activation of immune response	0.000748382	0.035747
153	GO:0008610	BP	lipid biosynthetic process	0.000765974	0.0363794
25	GO:0019206	MF	nucleoside kinase activity	0.000891557	0.0416342
13	GO:0009809	BP	lignin biosynthetic process	0.000935483	0.0434428
21	GO:0009808	BP	lignin metabolic process	0.000970022	0.0445517
49	GO:0000976	MF	transcription regulatory region sequence-specific DNA binding	0.0010347	0.0467516
49	GO:0001067	MF	regulatory region nucleic acid binding	0.0010347	0.0467516
19	GO:0044550	BP	secondary metabolite biosynthetic process	0.0011041	0.0485338
6	GO:0052543	BP	callose deposition in cell wall	0.0011084	0.0485338
31	GO:0000302	BP	response to reactive oxygen species	0.00110898	0.0485338
21	GO:0010333	MF	terpene synthase activity	0.00115072	0.049775
